# Supplementary material for: Autophagy-mediated TET2 degradation by ALV-J Env protein suppresses innate immune activation to promote viral replication
Source: J Virol. 2025 Jan 22;99(2):e02003-24. doi: 10.1128/jvi.02003-24 (PMC11852998; doi:10.1128/jvi.02003-24)
Supplement: Table S1 — Primers used for constructing the vector in this study. [file jvi.02003-24-s0001.xlsx]

## Sheet: Supplementary TABLE 1
Table S1. Primers used for constructing the vector in this study
Primer for PCR	Nucleotide sequence (5'-3')
P-TET2 -F	ATCTGCTTGCGGCCGCGTCGGCAAGGCTGAGGGAC
P-TET2-R	GTGAGCCAGGGCATTGGTTAGATGTATCTGTTGTAAGGCCCT
P-N1126-R	CCAGGGCATTGGCTCGAGTTAATACTGGGTTTTGGCAGG
P-CD-F	ATCTGCTTGCGGCCGCGGATTTCCCATCTTGCAGC
P-P62-F	ACAAGTCCGGACTCAGAGCGGCGCTGACGGTGAAAG
P-P62-R	TCTAGATCCGGTGGATCCTACAAGCTAGGAGGCTGCTTGG
