# Supplementary material for: Autophagy-mediated TET2 degradation by ALV-J Env protein suppresses innate immune activation to promote viral replication
Source: J Virol. 2025 Jan 22;99(2):e02003-24. doi: 10.1128/jvi.02003-24 (PMC11852998; doi:10.1128/jvi.02003-24)
Supplement: Table S2 — qPCR primers used in this study. [file jvi.02003-24-s0002.xlsx]

## Sheet: Supplementary Table 2
Table S2. qPCR primers used in this study
qPCR primer name	Nucleotide sequence (5'-3')
TET2-F	AGAAGCAGTCAGGAGGAA
TET2-R	GAGAGTGTCGGTGAGTTC
Env-F	TTGGTTCGGTGTGCTATG
Env-R	GTCTCGTTGCTGGTGAAT
IFN-β-F	GCCCACACACTCCAAAACACTG
IFN-β-R	TTGATGCTGAGGTGAGCGTTG
DHX58-F	ATCACACTGTTCCGCTAC
DHX58-R	GGCAATCTCGTTGGTCAT
MDA5-F	GTGTCCGCTTGTCAGATT
MDA5-R	AGGTGAGGCTGTAAGTCC
TRIM25-F	GAGGAAGAGCAGGAGGCG
TRIM25-R	GCTGATGGTGGCGGAAG
STAT1-F	CTTGATGCTGGGAGAGGAGT
STAT1-R	TGAGGGAGAGAGAGCGAAAG
OASL-F	ACATCCTCGCCATCATCGA
OASL-R	GCGGACTGGTGATGCTGACT
ACTIN-F	GAGAAATTGTGCGTGACATCA
ACTIN-R	CCTGAACCTCTCATTGCCA
GAPDH-F	GAGAAACCAGCCAAGTATGA
GAPDH-R	CTGGTCCTCTGTGTATCCTA
