# Supplementary material for: Autophagy-mediated TET2 degradation by ALV-J Env protein suppresses innate immune activation to promote viral replication
Source: J Virol. 2025 Jan 22;99(2):e02003-24. doi: 10.1128/jvi.02003-24 (PMC11852998; doi:10.1128/jvi.02003-24)
Supplement: Table S3 — Synthesized sgRNAs that target chicken TET2 or SQSTM1/p62 gene. [file jvi.02003-24-s0003.xlsx]

## Sheet: Supplementary Table 3
Table S3. The synthesized sgRNAs that target chicken TET2 or SQSTM1/p62 gene
SgRNA names	Sequence（5’→3’）
TET2‑sgRNA1-F	caccgTTGCCGTTGACTTCGACCTC
TET2‑sgRNA1-F	aaacGAGGTCGAAGTCAACGGCAAc
TET2-sgRNA2-F	caccgAAAGGTCAGGGCTAATGCGG
TET2-sgRNA2-R	aaacCCGCATTAGCCCTGACCTTTc
TET2-sgRNA3-F	caccgCTGCATGCGTGCGGAAGCGA
TET2-sgRNA3-R	aaacTCGCTTCCGCACGCATGCAGc
TET2-sgRNA4-F	caccgTGATGCATTAAAGGGGCCGT
TET2-sgRNA4-R	aaacACGGCCCCTTTAATGCATCAc
p62-sgRNA1-F	caccgACGGTGAAAGCCTACCTGCT
p62-sgRNA1-R	aaacAGCAGGTAGGCTTTCACGTAc
p62-sgRNA2-F	caccGGCGCAGCAGGAATTGCCGG
p62-sgRNA2-R	aaacCCGGCAATTCCTGCTGCGCC
sgRNA-ctrl-F	caccGCACTGCTACGATCTACACC
sgRNA-ctrl-R	aaacGGTGTAGATCGTAGCAGTGC
