# Supplementary material for: Autophagy-mediated TET2 degradation by ALV-J Env protein suppresses innate immune activation to promote viral replication
Source: J Virol. 2025 Jan 22;99(2):e02003-24. doi: 10.1128/jvi.02003-24 (PMC11852998; doi:10.1128/jvi.02003-24)
Supplement: Table S4 — Total differentially expressed genes between TET2-WT and TET2-KO HD11 cells infected with ALV-J. [file jvi.02003-24-s0004.xlsx]

## Sheet: Supplementary Table 4
Table S4. Total differentially expressed genes between TET2-WT and TET2-KO HD11 cells infected ALV-J
#ID	NCBI_geneID	Ensembl_gene_identifier	symbol	WT-J1_Count	WT-J2_Count	WT-J3_Count	HT-J1_Count	HT-J2_Count	HT-J3_Count	WT-J1_FPKM	WT-J2_FPKM	WT-J3_FPKM	HT-J1_FPKM	HT-J2_FPKM	HT-J3_FPKM	FDR	log2FC	regulated
gene10071	100859200	ENSGALG00000010304	MLH3	552	530	422	1038	1059	1067	2.86683	2.54059	2.15199	4.92062	5.37051	5.42341	5.3e-06	1.06847	up
gene10100	423373	ENSGALG00000041962	POMT2	440	409	378	864	919	989	1.49979	1.746	1.26224	2.90365	2.97296	3.71648	2.44e-06	1.17092	up
gene10101	423374	ENSGALG00000010432	GSTZ1	151	150	123	413	384	382	3.71383	3.45963	2.94821	9.37521	9.41751	9.29851	0.000131386	1.47012	up
gene10152	423404	ENSGALG00000010677	NRDE2	239	234	250	519	519	486	1.27628	0.930742	1.19476	2.49192	2.43841	2.28871	0.00150699	1.0693	up
gene10174	423420	ENSGALG00000010820	CHGA	65	115	123	51	23	48	0.910995	1.48766	1.69174	0.652911	0.311476	0.651049	0.0339753	-1.31529	down
gene1021	418167	ENSGALG00000013057	USP41	14610	15802	20431	1985	1220	1742	155.818	153.958	212.277	19.2977	12.6648	18.0078	3.52e-23	-3.3712	down
gene10210	428906	ENSGALG00000011080	BDKRB2	156	130	119	18	50	12	2.79979	2.09431	2.28329	0.166181	0.899959	0.226917	3.25e-05	-2.34153	down
gene10241	423458	ENSGALG00000011228	WARS	5160	5524	5735	2811	2569	2665	71.1297	69.5621	77.0074	35.3278	34.4344	35.6137	4.45e-11	-1.03466	down
gene10319	100859188	ENSGALG00000027407	GPR132	669	649	1028	237	267	307	3.16916	2.77866	4.70804	1.00808	1.22673	1.38895	0.000516192	-1.53874	down
gene10321	776138	ENSGALG00000011696	JAG2	212	195	263	70	102	104	1.02819	0.858683	1.23444	0.30906	0.479052	0.486347	0.00793848	-1.28333	down
gene10332	776144	#N/A	PPP1R36	42	65	42	8	11	11	0.255357	0.359722	0.244793	0.043963	0.059324	0.064463	0.000977412	-2.30372	down
gene10342	423509	ENSGALG00000011811	SYNE2	46	45	52	3	13	10	0.058685	0.05238	0.064325	0.002347	0.01502	0.012379	0.000518447	-2.45359	down
gene10362	423516	ENSGALG00000011861	SYT16	86	206	153	23	25	26	0.119027	0.260164	0.206091	0.028361	0.033688	0.034035	0.000117282	-2.57728	down
gene1038	373911	ENSGALG00000013085	PTPRO	327	307	514	116	82	104	1.67362	1.69425	3.54984	0.611822	0.399375	0.506319	0.000171273	-1.93882	down
gene10477	423578	ENSGALG00000012341	SAV1	659	671	582	2223	2304	2107	8.12623	7.5671	6.99227	25.0285	27.6649	25.2208	7.5e-22	1.79047	up
gene10552	107056426	#N/A	LOC107056426	70	56	60	20	23	23	1.7971	1.31171	1.4813	0.45987	0.554578	0.563929	0.029149	-1.50235	down
gene10597	107056469	#N/A	LOC107056469	79	106	83	26	0	0	3.23669	3.98171	3.28496	0.941624	0	0	2.47e-07	-3.40324	down
gene10602	107056475	#N/A	LOC107056475	336	234	420	64	70	169	5.97199	3.73273	7.26806	1.02847	1.15312	3.08559	0.00293034	-1.71479	down
gene10605	107056478	#N/A	LOC107056478	3	4	0	43	47	66	0.06919	0.101403	0	0.975635	1.16729	1.67477	1.8e-08	4.49305	up
gene10656	423610	ENSGALG00000001977	LDB3	164	137	111	373	442	364	0.723901	0.512195	0.505368	1.81326	2.56028	1.60498	8.51e-05	1.51048	up
gene10692	423628	ENSGALG00000002479	MAT1A	9062	10726	13169	4415	3890	4385	122.823	132.815	173.873	54.5737	51.2799	57.6352	2.03e-07	-1.38202	down
gene10714	373888	ENSGALG00000002703	TFAM	1103	1203	1004	2439	2390	2120	23.0196	22.8971	20.3871	46.3975	48.5158	42.9058	6.6e-09	1.06612	up
gene10717	101751177	ENSGALG00000002710	IPMK	3442	3248	2656	7857	7025	7192	16.4	14.2446	12.3064	33.6638	32.9246	32.8822	5.22e-16	1.23342	up
gene10754	396309	ENSGALG00000003135	ANK3	88	56	60	30	29	19	0.180381	0.099177	0.117215	0.050294	0.060229	0.038652	0.0403193	-1.40307	down
gene10807	423690	#N/A	TET1	1730	1833	1577	3615	5836	5058	7.34893	6.6195	6.9545	9.23661	15.6203	12.5332	5.63e-05	1.49839	up
gene10824	769037	#N/A	COL13A1	574	502	406	1415	1389	1343	2.42904	1.81759	1.63606	5.18209	5.26245	5.8491	3.31e-12	1.47757	up
gene10840	107053650	#N/A	DDIT4	1934	2457	2321	1084	825	834	36.5656	42.4422	42.7551	18.6981	15.1718	15.2813	2.29e-12	-1.29582	down
gene10858	769500	ENSGALG00000030179	C6H10orf54	4979	4909	4140	9987	10550	9741	46.3365	41.979	37.5037	84.1119	95.0223	87.436	5.22e-13	1.10555	up
gene10859	423719	#N/A	LOC423719	151	91	152	265	265	270	1.25646	0.943805	1.41654	2.30456	2.42746	2.38853	0.0275053	1.0066	up
gene10860	395602	ENSGALG00000004769	PSAP	53042	47582	44565	116401	102002	98061	522.527	494.826	431.463	961.649	1273.07	955.227	5.86e-08	1.11537	up
gene10869	423724	ENSGALG00000004850	ZMIZ1	892	1133	933	1903	2128	2070	3.12673	3.63462	3.20479	6.17011	7.35776	7.0833	4.5e-08	1.04537	up
gene10921	107053676	ENSGALG00000005519	TLL2	22	9	25	50	65	51	0.099437	0.036384	0.108511	0.207474	0.331321	0.225208	0.0258634	1.54814	up
gene10952	428954	ENSGALG00000005766	PKD2L1	60	104	87	44	35	17	0.265924	0.421866	0.373014	0.175965	0.148322	0.070904	0.031747	-1.38951	down
gene10954	423768	ENSGALG00000005794	BLOC1S2	287	222	267	529	532	559	6.61522	4.82718	6.06105	11.3811	12.1299	12.4221	0.00120817	1.05189	up
gene10991	771419	ENSGALG00000028250	ANKRD22	1084	998	1256	439	400	441	8.96006	7.86321	10.2275	3.52044	3.4365	3.683	1.57e-09	-1.39136	down
gene11000	423790	ENSGALG00000045085	IFIT5	37967	36226	57441	2238	840	1267	517.902	451.419	763.238	27.8277	11.1407	16.7495	4.23e-17	-4.94032	down
gene11001	423791	ENSGALG00000006421	SLC16A12	144	116	177	57	47	59	1.41798	1.47331	1.84313	0.410882	0.418953	0.49871	0.0100183	-1.43459	down
gene11006	423795	#N/A	RPP30	373	319	291	689	765	647	4.75362	3.71206	3.612	8.01174	9.46223	8.05832	0.000126741	1.08867	up
gene1103	418211	ENSGALG00000014042	SSPN	50	35	43	11	17	11	0.625036	0.398527	0.52241	0.106781	0.196911	0.114084	0.0183721	-1.72367	down
gene11060	428967	#N/A	LOC428967	353	274	327	95	85	98	3.04121	2.22542	2.94116	0.725076	0.730246	0.862205	2.33e-05	-1.78967	down
gene11075	429879	ENSGALG00000017419	HPS1	178	198	166	475	418	444	2.06788	2.08849	1.83129	5.02626	4.71693	5.00349	0.000326638	1.29883	up
gene11079	423835	ENSGALG00000045403	R3HCC1L	38	63	46	181	191	144	0.470748	0.806359	0.635848	2.32256	2.68791	2.0219	0.000542239	1.81538	up
gene11111	770459	#N/A	FBXW4	261	276	305	754	630	911	3.54624	3.54303	4.08279	9.68157	8.61876	12.4391	1.54e-07	1.44173	up
gene11144	423869	ENSGALG00000008124	BORCS7	426	509	514	1155	1124	956	6.21678	6.67699	7.47733	15.8046	16.0724	13.7788	6.88e-07	1.15466	up
gene11145	423870	#N/A	AS3MT	198	233	178	645	545	447	3.38796	3.52858	2.85418	9.82108	10.7538	7.22749	1.37e-05	1.42207	up
gene11176	423890	ENSGALG00000032618	DUSP5	3391	4491	5928	1263	1008	946	21.8265	30.5833	44.9124	8.43026	7.4375	6.24913	3.29e-06	-2.10875	down
gene11224	423917	ENSGALG00000009248	HSPA12A	136	197	254	76	58	51	0.581439	0.770173	1.05927	0.294843	0.239114	0.211115	0.000859456	-1.67242	down
gene11248	423926	ENSGALG00000009314	CACUL1	2061	1963	3054	5331	4718	4752	11.4506	9.88791	27.2183	22.8447	24.6031	21.7022	1.51e-09	1.05398	up
gene11252	771604	ENSGALG00000009350	SFXN4	386	395	424	956	884	709	4.28799	3.73798	5.942	9.19785	9.47987	7.04423	3.18e-05	1.07309	up
gene11254	423929	ENSGALG00000009403	GRK5	39	35	61	20	19	8	0.095149	0.076933	0.144691	0.043629	0.044149	0.018984	0.0363071	-1.53766	down
gene11278	101750892	#N/A	LOC101750892	37	39	72	19	8	9	0.160567	0.154347	0.307114	0.072675	0.032917	0.037473	0.00761881	-2.05937	down
gene11284	423946	ENSGALG00000009606	ADAM9L	62	77	237	509	427	383	0.45234	0.515852	0.793474	1.51589	1.30637	1.22028	5.69e-06	1.79658	up
gene11302	426415	ENSGALG00000030925	LHPP	327	425	366	1100	1109	1031	6.43019	7.71237	7.11106	20.1795	21.4465	19.9501	6.39e-11	1.53448	up
gene11306	423955	ENSGALG00000034013	METTL10	328	380	239	772	671	813	4.07307	4.64351	3.01364	9.33932	8.72393	11.2824	5.9e-06	1.25173	up
gene11318	425843	ENSGALG00000041255	ADAM12	57	66	66	3	2	17	0.451915	0.675096	0.466993	0.009219	0.009076	0.081357	7.25e-06	-3.09481	down
gene11342	423967	#N/A	LOC423967	1979	1843	1598	3553	3766	3574	13.7438	11.7569	10.8339	22.5244	25.4685	24.1109	1.86e-09	1.0017	up
gene11357	395591	ENSGALG00000010500	NKX6-2	43	63	47	168	180	136	0.70993	1.03024	0.713583	2.86497	3.22781	2.19833	0.0019152	1.66344	up
gene11515	396133	ENSGALG00000003578	FN1	59	54	47	4	8	0	0.197529	0.16459	0.150554	0.011996	0.022896	0	5.01e-07	-3.74293	down
gene11525	424017	ENSGALG00000003899	RAB17	5	14	7	46	76	55	0.103567	0.30682	0.154189	1.0182	1.85854	1.32127	6.31e-05	2.7874	up
gene11608	424044	ENSGALG00000007651	STAT1	12739	12224	16962	4768	4627	4496	76.4472	67.1289	98.2781	25.8536	26.4883	25.9298	5.64e-08	-1.60219	down
gene11622	424050	ENSGALG00000007944	HECW2	130	180	208	42	50	32	0.208874	0.264835	0.326508	0.0614	0.078607	0.04899	7.76e-05	-2.06464	down
gene11623	424052	ENSGALG00000007958	GTF3C3	29	106	72	246	354	154	0.521014	0.810178	0.688142	1.87175	2.89118	2.3363	0.0118543	1.88075	up
gene11625	424054	ENSGALG00000030789	PGAP1	2805	2825	1574	882	1139	841	5.58174	5.04687	2.89724	1.82278	2.3625	2.63306	0.0028154	-1.33245	down
gene11639	424065	ENSGALG00000008145	TYW5	1008	1125	934	485	411	476	13.999	13.3305	12.939	7.75056	6.25332	6.63154	9.41e-07	-1.16414	down
gene11660	424084	ENSGALG00000008381	TMEM237	182	152	308	633	566	456	1.45034	1.28254	2.21347	3.44108	3.63073	2.82678	2.67e-05	1.35148	up
gene11692	424101	ENSGALG00000008589	GPR1	755	612	661	345	301	285	6.47481	4.79953	5.71809	2.75368	2.26103	2.11096	9.86e-05	-1.13446	down
gene11712	424115	ENSGALG00000008862	DNAJC10	2955	3135	2800	1321	1536	1438	22.2121	21.5264	20.4561	9.0499	11.2263	10.4692	1.25e-09	-1.05178	down
gene11714	424116	ENSGALG00000008885	PDE1A	69	93	136	23	31	38	0.190328	0.232033	0.360948	0.057917	0.080627	0.100528	0.00535201	-1.69499	down
gene11719	424121	ENSGALG00000041577	ITGA4	49	60	39	8	6	5	0.238017	0.266974	0.181863	0.03557	0.028252	0.019176	3.81e-05	-2.96582	down
gene11731	429015	#N/A	DFNB59	84	49	121	16	14	10	0.851167	0.301793	0.914865	0.170535	0.091308	0.059512	0.00172559	-2.68747	down
gene11732	424130	ENSGALG00000009172	OSBPL6	388	336	263	116	155	159	0.817157	0.642843	0.538416	0.221797	0.316714	0.322225	0.00392316	-1.20163	down
gene11744	431212	ENSGALG00000023420	HOXD3	113	99	121	24	43	25	0.813782	0.647642	0.849546	0.101597	0.308934	0.115127	0.00163652	-1.86019	down
gene11802	424157	ENSGALG00000009602	MYO3B	440	377	431	181	122	154	2.39111	2.09872	2.28414	1.25888	0.546288	0.710524	9.98e-05	-1.46147	down
gene11828	101751124	ENSGALG00000010930	STK39	151	194	137	64	37	29	1.36719	1.62181	1.22926	0.518437	0.325264	0.217789	0.000381241	-1.89861	down
gene11838	424177	ENSGALG00000010960	GALNT3	48	35	40	12	13	13	0.146836	0.088332	0.584534	0.02248	0.026705	0.025655	0.0207277	-1.70468	down
gene11855	424185	ENSGALG00000041192	IFIH1	3320	3568	5554	538	461	505	23.8012	23.3683	38.784	3.51098	3.20874	3.51105	4.48e-08	-3.057	down
gene11893	429037	ENSGALG00000011328	GLB1L	207	206	153	59	58	49	2.5794	2.2812	1.87315	0.61349	0.62682	0.591346	0.000464176	-1.77464	down
gene11932	430652	ENSGALG00000036627	CXCR1	60	91	110	45	22	25	0.800655	1.4323	1.25573	0.539832	0.242706	0.275855	0.018007	-1.51429	down
gene11933	429304	#N/A	RUFY4	49	60	54	7	11	8	0.742617	0.927544	0.790326	0.096806	0.163743	0.110264	0.000144341	-2.64611	down
gene11955	424227	ENSGALG00000011532	CYP27C1	66	85	51	30	22	25	0.269682	0.319699	0.203089	0.11204	0.085673	0.099865	0.040302	-1.39252	down
gene11974	396126	ENSGALG00000028770	INHBB	57	38	54	32	0	0	0.687321	0.414797	0.642175	0.349195	0	0	0.00533275	-2.27104	down
gene11985	424243	ENSGALG00000011657	EAF2	1791	1974	2021	878	739	728	27.2139	27.4621	30.1309	11.7092	10.678	10.3484	5.88e-12	-1.30933	down
gene11989	424248	ENSGALG00000011686	SEMA5B	71	77	64	18	34	25	0.21686	0.218897	0.189014	0.047969	0.10147	0.073131	0.0286333	-1.45836	down
gene12015	424266	#N/A	PARP14L	5020	5112	6298	1022	785	890	27.2812	25.1371	33.2977	4.98803	4.01945	4.62633	3.68e-29	-2.6159	down
gene12016	101747378	ENSGALG00000012072	PARP14	14581	14764	15287	4259	3709	4168	66.3193	61.3318	67.6266	17.6666	16.4072	18.3821	8.02e-36	-1.88517	down
gene12017	424267	ENSGALG00000012075	DTX3L	2136	1894	2377	1196	858	1103	17.311	13.8845	18.7622	9.27721	6.76386	9.11827	6.54e-07	-1.0322	down
gene12018	424269	ENSGALG00000045511	PARP9	2926	3012	2948	1199	1183	1279	20.3899	19.1919	20.4312	7.2903	8.01479	8.47399	1.05e-13	-1.28374	down
gene12027	424275	ENSGALG00000012117	STEAP3	1046	1586	1519	497	620	604	7.47168	11.3786	11.5189	3.15685	3.78693	3.92806	1.89e-06	-1.26655	down
gene12030	395488	ENSGALG00000012119	MARCO	9164	11199	11061	405	450	631	144.753	161.605	170.194	5.83226	6.90135	9.66419	2.19e-160	-4.40112	down
gene12033	424276	ENSGALG00000028046	INSIG2	2897	2935	3107	1457	1184	1363	28.0985	26.0352	29.5882	12.898	11.254	12.7891	1.57e-11	-1.16593	down
gene12052	429048	#N/A	MAP3K19	278	262	246	91	116	89	2.74389	1.62788	2.13232	0.635732	1.27963	0.529783	0.00182517	-1.4134	down
gene12102	424312	ENSGALG00000026313	RND3	333	339	376	151	150	133	3.32663	3.09232	3.65587	1.37174	1.45304	1.28045	0.00162367	-1.27842	down
gene12103	424313	ENSGALG00000051954	RBM43	448	402	474	226	230	201	3.29469	2.64942	3.32969	1.53056	1.65889	1.39951	0.00533275	-1.01952	down
gene12104	424314	ENSGALG00000012480	NMI	2288	2376	2708	1024	918	961	26.8055	25.4351	30.9048	10.9432	10.4564	10.9181	7.19e-14	-1.35122	down
gene12124	424320	ENSGALG00000012538	NR4A2	56	73	63	23	28	11	0.503147	0.598692	0.554972	0.182475	0.240216	0.095255	0.0160089	-1.63309	down
gene12129	424321	ENSGALG00000012543	GPD2	4916	5886	4675	2357	2599	2476	28.1562	30.7772	26.0614	12.3004	14.4647	13.7315	1.54e-11	-1.05836	down
gene12153	374259	ENSGALG00000035466	CACNB4	425	471	431	119	146	166	2.04626	1.94597	1.82195	0.419499	0.539299	0.7221	8.17e-06	-1.62233	down
gene12159	107056593	#N/A	LOC107056593	187	152	119	33	10	47	4.08791	3.47783	2.73926	0.33803	0.431362	0.51551	1.61e-05	-2.35701	down
gene12171	107056604	#N/A	LOC107056604	372	115	279	0	0	2	9.36719	2.21966	3.33821	0	0	0.020178	4.38e-08	-8.58742	down
gene12269	429057	ENSGALG00000002431	CFH	47	73	13	174	179	192	0.296446	0.421739	0.074458	1.00763	1.10527	1.183	8.15e-05	2.04771	up
gene12285	378901	ENSGALG00000002564	RGS4	74	87	125	33	53	35	0.925347	1.0099	1.53288	0.372937	0.647301	0.422184	0.049769	-1.24311	down
gene12287	424363	ENSGALG00000002581	HTATIP2	51	54	24	111	144	98	1.41219	1.38921	0.667425	2.84092	4.07002	2.81629	0.0144066	1.4533	up
gene12289	424364	#N/A	SELP	240	318	287	519	670	561	2.34853	2.86276	2.75095	4.67689	6.44486	5.38242	0.000858869	1.05212	up
gene12312	424381	#N/A	PHGDH	338	490	512	50	95	71	4.86502	6.30402	7.26918	0.651282	1.3259	0.982433	4.78e-12	-2.62757	down
gene12323	429064	ENSGALG00000003076	FASLG	125	98	97	38	35	18	0.345452	0.20037	0.299324	0.076354	0.076327	0.037731	0.00235604	-1.82823	down
gene1241	395542	ENSGALG00000014342	TEAD4	70	45	70	2	0	3	1.1717	0.67106	1.14225	0.028903	0	0.031578	1.96e-10	-5.22752	down
gene12428	429074	ENSGALG00000004614	NPL	342	378	221	637	691	614	2.86448	4.49724	2.05035	4.87155	9.95834	8.58283	0.000456984	1.04503	up
gene12430	424442	ENSGALG00000004620	LAMC1	2435	2898	2389	5067	5807	5437	9.3673	10.1879	8.95351	17.7802	21.7378	20.2882	6.89e-12	1.07876	up
gene12438	424446	ENSGALG00000004728	RGL1	95	131	84	317	389	378	0.702335	0.860353	0.568379	2.06472	2.74679	2.71669	7.36e-06	1.81124	up
gene12440	424448	ENSGALG00000004782	TSEN15	29	43	43	151	132	133	0.851033	1.16157	1.26731	4.26156	3.80359	4.14837	0.000889425	1.85368	up
gene12443	424450	ENSGALG00000004806	EDEM3	6691	7180	7851	3937	4317	2108	30.1959	29.5984	34.5105	16.1971	18.9508	9.22124	7.39e-06	-1.07533	down
gene12549	429088	ENSGALG00000043650	GFI1	14	34	37	82	118	68	0.124926	0.296071	0.345554	0.710793	1.11023	0.628	0.00858332	1.6635	up
gene12587	424529	ENSGALG00000008670	C8H1orf52	249	270	231	668	512	513	5.95272	5.88056	5.3696	14.5659	11.8949	11.89	0.000250911	1.16802	up
gene1262	418254	#N/A	A2ML1	882	1127	979	356	314	320	6.13802	6.80749	6.37203	2.62549	1.69493	2.56942	5.02e-11	-1.59576	down
gene12623	424549	ENSGALG00000008902	GIPC2	85	42	65	16	0	14	1.09589	0.49073	0.807426	0.182793	0	0.17359	0.000324632	-2.70768	down
gene12667	424577	ENSGALG00000047208	KLF-4	740	862	897	123	157	117	7.94283	8.45034	9.37942	1.1996	1.63862	1.20856	4.47e-21	-2.65608	down
gene12692	101748258	ENSGALG00000023348	HPDL	302	418	346	737	740	690	4.49014	5.66865	5.0056	9.99817	10.699	9.95166	0.000283213	1.02413	up
gene12721	429098	#N/A	LOC429098	106	153	79	31	33	35	1.05882	1.40573	0.770521	0.276935	0.314632	0.341763	0.00263828	-1.76518	down
gene12752	772083	ENSGALG00000036909	AGBL4	61	53	66	144	196	167	1.12324	0.933899	1.33947	2.59709	3.77079	3.12344	0.00482324	1.48805	up
gene12780	772243	#N/A	LOC772243	22	219	61	284	301	250	0.160802	1.5259	0.446973	1.97592	2.23463	1.84605	0.0122265	1.50237	up
gene12852	396210	ENSGALG00000010924	NFIA	38	54	38	100	157	95	0.453674	0.594609	0.437666	1.1051	1.85884	1.11702	0.0156389	1.4426	up
gene12911	395662	ENSGALG00000011350	NEGR1	7	4	5	67	56	73	0.007921	0.004181	0.005118	0.37064	0.54891	0.30401	3.56e-07	3.59887	up
gene12918	424720	ENSGALG00000032549	TYW3	47	75	66	177	144	131	1.15757	1.70291	1.65197	3.80072	3.79899	3.22704	0.0235004	1.26485	up
gene12919	429117	ENSGALG00000011379	SLC44A5	218	182	148	355	441	519	0.834801	0.576066	1.11136	1.24572	1.97005	2.64164	0.000537162	1.25905	up
gene12999	107056717	#N/A	LOC107056717	375	346	708	13	284	13	4.10372	3.45578	7.54061	0.129645	3.0211	0.136476	0.0314368	-2.19884	down
gene13087	424878	ENSGALG00000050049	C3orf70	1178	1113	938	2814	2701	2686	8.37089	7.22197	6.49074	18.2397	18.6774	18.5163	2.55e-14	1.33881	up
gene13088	424877	ENSGALG00000053254	EHHADH	739	746	618	1494	1463	1455	6.10831	5.633	4.97667	11.2603	11.7642	11.6647	2.82e-07	1.06457	up
gene13092	424875	ENSGALG00000006649	TMEM41A	91	221	184	266	338	424	1.39486	4.74845	2.75276	3.8824	7.16322	8.72672	0.0190238	1.06414	up
gene13128	424858	ENSGALG00000006405	CEP19	71	72	77	36	21	31	1.42358	1.25511	1.32006	0.646127	0.344229	0.491821	0.0483332	-1.33183	down
gene13135	424855	ENSGALG00000006375	TM4SF19	205	397	456	115	70	90	2.42117	5.36805	5.14048	1.23681	0.697673	1.33912	0.00148804	-1.94642	down
gene13178	100857983	ENSGALG00000047316	GPR35L	162	150	85	739	775	916	0.896509	0.716163	0.481421	3.54713	4.31929	4.6223	6.73e-20	2.61153	up
gene13179	424833	ENSGALG00000037223	GPR35	0	0	12	99	42	37	0	0	0.141654	1.1099	0.505071	0.44154	0.00249437	3.85488	up
gene13182	424831	ENSGALG00000036111	ITM2C	59	35	80	113	141	150	0.544341	0.289765	0.70825	0.952899	1.35377	1.34657	0.0357553	1.20184	up
gene13222	101750767	ENSGALG00000029819	SCG2	225	254	227	132	85	104	1.12177	1.15813	1.10349	0.600053	0.428483	0.501777	0.0175011	-1.14428	down
gene13249	424790	ENSGALG00000002992	DAW1	19	8	10	51	33	37	0.281941	0.091949	0.130635	0.736915	0.45146	0.594993	0.0206706	1.68401	up
gene13284	424882	ENSGALG00000006783	PLOD2	620	626	533	1257	1243	1191	4.61374	4.2425	3.85369	8.52449	8.98907	8.56897	2.07e-06	1.04827	up
gene13316	768899	#N/A	LRRC15	97	99	95	33	20	31	0.791121	0.81159	0.3386	0.122011	0.04583	0.151029	0.00337777	-1.80077	down
gene13327	424906	ENSGALG00000020813	CCDC50	2084	2173	1790	3897	5039	4537	7.78599	8.0987	7.27598	13.2413	19.6652	16.1647	6.33e-09	1.15477	up
gene13330	424907	ENSGALG00000007226	OSTN	203	266	278	72	76	60	4.10534	4.89505	5.44977	1.29701	1.63383	1.15592	6.31e-05	-1.84689	down
gene13338	374269	ENSGALG00000007324	TP63	180	160	113	401	589	480	1.05716	0.824881	0.621404	2.32012	3.45536	2.78046	1.13e-06	1.69609	up
gene13343	429148	ENSGALG00000007337	LPP	1514	1867	1660	367	588	562	4.336	4.70959	4.37218	1.84997	2.13882	2.32943	3.96e-18	-1.72858	down
gene13352	424913	ENSGALG00000046559	PDCD1	67	70	90	16	18	24	1.1726	1.17434	1.55665	0.142302	0.178453	0.239302	0.0023048	-1.97161	down
gene13374	424930	ENSGALG00000007701	B3GNT7	140	79	197	26	42	27	0.561593	0.296747	0.774216	0.087753	0.195712	0.097449	0.00816493	-2.1445	down
gene13417	100858502	#N/A	FAM131A	114	110	93	35	22	38	1.39295	1.2356	1.10851	0.388926	0.256709	0.441155	0.00370341	-1.74551	down
gene13527	101747514	#N/A	SLITRK3	39	60	60	3	8	15	0.151467	0.211509	0.22529	0.007153	0.030103	0.053257	0.00018551	-2.59918	down
gene13551	425015	ENSGALG00000023546	NLRP1L	70	76	70	35	18	32	0.462575	0.493614	0.435152	0.228629	0.107758	0.203915	0.0449281	-1.35355	down
gene13771	107049034	#N/A	C15orf39	36	62	106	13	10	10	0.29447	0.460515	0.854565	0.089004	0.072004	0.079326	0.0121214	-2.63466	down
gene13800	415302	#N/A	PML	2110	2169	2963	838	649	788	22.9951	21.8075	31.8977	8.31056	6.79814	8.38389	9.89e-08	-1.67946	down
gene13802	100857563	#N/A	PMLL	1600	1892	2544	445	312	442	9.8117	9.36725	15.3235	2.98991	1.83893	3.11271	9.8e-09	-2.33893	down
gene13807	770068	ENSGALG00000001586	NEIL1	306	307	282	563	618	616	5.24099	4.80844	4.93097	8.90384	10.3082	10.2451	0.00121735	1.00197	up
gene13872	415380	ENSGALG00000003802	OTUD7A	56	82	66	17	20	25	0.138091	0.407411	0.174396	0.036667	0.115097	0.05821	0.00976145	-1.71276	down
gene13894	415395	ENSGALG00000004087	THSD4	1317	1607	1543	502	513	522	3.95743	4.41113	4.48678	1.37474	1.49073	1.50826	9.69e-14	-1.54083	down
gene13973	426482	#N/A	SHC4	619	751	728	1469	2005	1688	5.49559	6.10786	5.68561	10.4381	15.8815	12.5695	7.75e-08	1.29953	up
gene14020	415470	ENSGALG00000006376	TMC3	114	82	110	47	24	39	0.538653	0.326602	0.536005	0.181043	0.097232	0.162344	0.0157318	-1.49336	down
gene14028	415476	ENSGALG00000006413	CEMIP	33	65	57	8	19	17	0.081624	0.149815	0.140078	0.016425	0.044831	0.039239	0.00947767	-1.80267	down
gene1404	418332	#N/A	LRRC58	113	121	94	341	390	345	0.587368	0.572389	0.475459	1.61499	1.97288	1.73537	2.14e-05	1.71212	up
gene14055	415495	ENSGALG00000021135	HAPLN3	123	97	70	317	385	316	1.95065	1.4009	1.08493	4.59611	5.95851	4.87572	1.14e-05	1.80493	up
gene14069	427507	ENSGALG00000006819	AGBL1	14	32	13	57	61	51	0.06507	0.141059	0.061887	0.25328	0.292329	0.241215	0.0307616	1.53303	up
gene14148	414892	ENSGALG00000007495	SLC24A1	9	31	36	243	228	246	0.101783	0.192336	0.236607	2.66838	2.16956	2.31311	6.62e-11	3.24483	up
gene14214	415578	ENSGALG00000008262	RASGRF1	97	66	49	411	305	294	0.575468	0.358175	0.279561	2.29237	1.81124	1.68677	8.82e-08	2.23716	up
gene14230	107054223	#N/A	LOC107054223	26	97	25	264	241	240	0.826992	3.2337	0.745506	9.03135	8.70999	8.56357	7.18e-07	2.35689	up
gene14322	768618	ENSGALG00000043662	NDRG4	2460	2724	2105	1163	1287	1082	20.9627	21.2	17.4702	9.02974	10.6653	8.93645	7.39e-09	-1.04712	down
gene1433	418346	ENSGALG00000015084	IGSF11	43	66	56	204	158	164	0.330816	0.465389	0.420436	1.43149	1.18949	1.22584	0.0013326	1.67184	up
gene14349	415644	#N/A	HERPUD1	1989	2136	2701	1080	856	834	24.5758	18.5612	33.6799	10.2493	10.6188	7.78526	1.37e-07	-1.3102	down
gene14351	100857413	ENSGALG00000001256	NLRC5	550	539	686	35	42	34	1.90654	1.70534	2.3156	0.107943	0.140065	0.112026	5.89e-28	-4.00528	down
gene14352	415646	ENSGALG00000001316	CPNE2	132	151	142	8	31	12	1.62906	1.69764	1.71671	0.069124	0.327665	0.119051	9.25e-08	-3.05166	down
gene14380	415661	ENSGALG00000021451	LOC415661	37	74	51	286	139	192	0.958122	1.82723	1.28027	6.94602	3.62683	4.92957	0.000845405	1.92989	up
gene14407	100859696	ENSGALG00000026043	LOC100859696	261	261	243	705	465	437	3.13057	2.90241	2.08678	7.65997	5.14272	4.88682	0.00217905	1.05987	up
gene1441	395687	ENSGALG00000040620	LSAMP	330	320	250	88	146	185	1.62333	1.30409	1.66862	1.29262	0.714621	0.904247	0.0110931	-1.10047	down
gene14420	415679	ENSGALG00000002467	MTSS1L	137	149	149	9	6	12	1.27171	1.41168	1.2141	0.070559	0.043765	0.089971	2.49e-11	-4.01407	down
gene14441	415691	ENSGALG00000042895	BCAR1	522	826	749	353	335	355	4.27839	6.18338	6.01708	2.63322	2.67894	2.81528	0.000388572	-1.00569	down
gene14485	770775	#N/A	IRX5	50	78	66	21	22	21	0.675528	1.0048	0.862373	0.253068	0.304777	0.264878	0.0180622	-1.597	down
gene14497	415724	ENSGALG00000034649	TOX3	97	69	116	16	5	6	0.948117	0.931553	1.01747	0.098517	0.034608	0.034781	1.54e-07	-3.41257	down
gene14531	415746	ENSGALG00000033338	GPT2	2194	2502	2858	935	895	962	13.0163	13.3567	16.5246	4.98161	5.08894	5.4836	9.06e-16	-1.4403	down
gene14588	415780	ENSGALG00000040725	LOC415780	236	228	252	115	132	111	1.29383	1.10478	1.30606	0.709302	0.683457	0.56704	0.0374147	-1.00579	down
gene14650	395346	ENSGALG00000005408	BCO1	689	612	632	274	240	252	6.58223	5.28165	5.64095	2.21961	2.17089	2.20221	7.05e-06	-1.34425	down
gene14663	414849	ENSGALG00000005483	CDH13	80	89	119	3	5	0	0.284986	0.575711	0.408211	0.006468	0.013799	0	1.84e-12	-5.17795	down
gene14744	415855	ENSGALG00000000521	SPIRE2	327	390	513	98	81	96	3.62647	3.95602	5.56607	0.984556	0.863	1.02256	1.97e-08	-2.1672	down
gene14753	415860	ENSGALG00000000608	CDH1	416	791	558	101	88	23	4.78732	8.12323	6.10388	0.992974	0.795554	0.171276	5.74e-09	-3.05854	down
gene14819	107056841	#N/A	LOC107056841	365	395	268	54	192	219	9.37678	9.26077	6.70262	1.26469	4.7749	5.43286	0.0146091	-1.13397	down
gene14828	107056850	#N/A	LOC107056850	108	104	0	155	169	162	2.99123	2.61555	0	3.8992	4.53545	4.34759	0.0459136	1.20025	up
gene14854	415894	ENSGALG00000043672	STAB1	2002	2530	2441	828	1139	1066	7.29969	8.20101	8.40733	2.92478	4.28088	4.64819	4.13e-11	-1.19913	down
gene14908	415922	ENSGALG00000026152	GBP4L	2117	2364	2690	1240	1017	1044	22.8182	23.4152	27.8145	12.1096	10.7921	10.9537	6.41e-10	-1.12623	down
gene14920	101751202	ENSGALG00000036089	NICN1	88	83	98	273	230	231	2.72165	2.42985	2.78711	7.51206	6.60765	6.74301	0.0019342	1.43873	up
gene14938	107054369	#N/A	BRK1	50	306	53	498	394	330	2.29886	12.9815	2.3689	21.1307	17.8391	14.8672	0.0131011	1.61082	up
gene14968	100859674	ENSGALG00000027695	PCBP4	129	136	154	515	503	367	2.06521	1.91599	2.45191	7.50076	7.77315	5.87375	1.66e-06	1.71734	up
gene14976	429200	ENSGALG00000028871	SLC38A3	240	278	272	21	25	15	2.83236	3.06337	3.13071	0.201868	0.255693	0.180762	6.24e-14	-3.69851	down
gene14977	426234	#N/A	SEMA3B	361	297	391	40	27	24	3.82648	2.8518	3.89587	0.262758	0.255151	0.246983	1.17e-15	-3.54293	down
gene14978	395908	ENSGALG00000013723	OASL	8060	9002	15168	480	242	330	117.654	120.037	215.672	6.3887	3.43169	4.67972	3.85e-10	-4.95164	down
gene15028	427583	ENSGALG00000005120	FBLN2	39	36	36	11	7	16	0.184734	0.15901	0.167754	0.048433	0.028631	0.071448	0.0218466	-1.71308	down
gene15062	415997	ENSGALG00000005450	CCDC66	211	222	122	525	529	452	1.58718	1.54226	1.10187	3.99344	3.99478	3.53053	2.6e-05	1.4381	up
gene15069	416004	ENSGALG00000005601	DNAH12	449	450	437	90	98	126	1.43256	1.53793	1.5578	0.252962	0.265474	0.370084	1.6e-08	-2.09158	down
gene15104	416024	ENSGALG00000032736	MGLL	1156	1443	1816	346	332	326	9.05891	10.3784	13.8842	2.46687	2.53246	2.49001	2.13e-09	-2.14108	down
gene15108	770690	ENSGALG00000006009	PODXL2	63	85	86	21	34	28	0.269468	0.334356	0.361919	0.079398	0.141983	0.116731	0.0219802	-1.49171	down
gene15128	427589	ENSGALG00000044610	CFAP100	86	87	72	39	18	37	1.12973	1.00806	0.894394	0.405209	0.18743	0.454992	0.0332246	-1.39082	down
gene15160	101748025	#N/A	RPUSD3	351	298	297	732	800	706	9.43279	7.22668	7.93039	18.3908	21.3936	18.9568	7.39e-06	1.23466	up
gene15164	100858613	ENSGALG00000042387	CRELD1	338	403	334	1063	992	872	4.98657	5.49008	4.81754	14.2703	14.3539	12.6226	3.77e-09	1.44205	up
gene15234	426075	#N/A	LMOD3	20	8	12	41	44	43	0.130424	0.044156	0.074637	0.255952	0.287039	0.284326	0.0220862	1.65752	up
gene15259	416102	ENSGALG00000037856	CHL1	359	325	279	120	144	119	1.18591	0.989001	0.885314	0.339631	0.429855	0.356135	0.00145197	-1.33522	down
gene15296	416115	ENSGALG00000008378	SRGAP3	67	82	47	147	131	157	0.342837	0.48238	0.211093	1.02337	0.690164	0.992368	0.0437049	1.15137	up
gene15308	416124	ENSGALG00000008473	PLXND1	2915	3530	2672	6587	7699	7216	9.67397	10.7025	8.63569	19.9346	24.8538	23.2235	6.11e-16	1.23891	up
gene1535	396092	ENSGALG00000015348	ALCAM	590	663	471	1189	1166	1118	3.7153	3.81622	2.88962	6.83953	7.16916	6.83639	8.77e-06	1.00855	up
gene15445	416196	ENSGALG00000002562	ARAP3	90	107	106	226	298	243	0.420129	0.449769	0.481907	0.962192	1.3562	1.10496	0.00366925	1.33949	up
gene15451	769453	#N/A	DELE	34	19	22	125	206	155	0.243119	0.118062	0.147008	1.28132	1.65233	1.08987	7.1e-07	2.68482	up
gene15499	416167	ENSGALG00000001826	WWC1	131	178	172	321	352	391	0.8709	1.25198	1.11336	2.05461	2.28678	2.52603	0.00485515	1.1467	up
gene15528	373890	ENSGALG00000001416	ADRA1B	570	418	425	1161	998	1041	4.04733	2.82384	3.10067	7.88761	6.39021	6.94362	4.84e-07	1.16708	up
gene15533	416150	ENSGALG00000001383	HTR4	56	63	91	7	7	17	0.422877	0.397884	0.614459	0.038045	0.040855	0.113859	3.46e-05	-2.76014	down
gene15540	416147	ENSGALG00000001239	LOC416147	4268	4528	4494	1930	1458	1638	61.02	59.1332	62.5802	25.1639	20.2661	22.7021	1.12e-18	-1.41015	down
gene15647	416242	ENSGALG00000003722	THG1L	200	214	188	504	504	432	3.5953	3.57325	3.31936	8.43964	8.97931	7.64551	0.000313077	1.25381	up
gene15689	416268	#N/A	CCDC69	35	28	28	160	129	127	0.508667	0.360126	0.386281	2.11411	1.81754	1.78097	9.1e-05	2.18071	up
gene15728	416291	#N/A	ADAMTS2	63	44	46	24	14	15	0.399725	0.250554	0.284279	0.137319	0.081473	0.086812	0.0313515	-1.54778	down
gene15729	416292	#N/A	C10orf10	469	518	480	1243	897	1069	2.90812	2.9284	2.89532	7.02436	5.42043	6.43138	1.44e-06	1.12285	up
gene15748	416303	ENSGALG00000039124	KLHL3	251	403	288	120	78	112	2.02446	4.41718	3.07482	1.08257	0.767299	1.37159	0.000146435	-1.60204	down
gene1578	770026	ENSGALG00000045596	LOC770026	63	73	177	17	14	4	0.449733	0.48355	1.25119	0.104268	0.095636	0.027186	0.0175785	-3.17919	down
gene15784	416315	ENSGALG00000006424	JADE2	667	897	928	298	395	365	3.41165	4.02384	4.39609	1.35806	1.93933	1.74446	2.1e-06	-1.23421	down
gene1579	418424	ENSGALG00000015395	CD200L	63	97	41	9	25	16	0.837249	1.2224	0.590903	0.074618	0.210552	0.135158	0.0044128	-1.99074	down
gene15810	396384	ENSGALG00000006785	IRF1	987	1868	2652	335	444	416	12.9574	23.8656	36.0997	4.2367	5.88364	5.60627	0.00702045	-2.20154	down
gene15817	771567	#N/A	CCNI2	256	239	237	462	504	553	1.86594	1.59045	1.68197	3.06753	3.57105	3.90778	0.00195518	1.04845	up
gene15828	416340	ENSGALG00000043085	RNF14	253	369	259	679	611	666	2.26283	2.58827	2.166	5.5789	5.4217	5.40682	0.000108259	1.15304	up
gene15843	107049044	#N/A	#N/A	35	71	34	13	6	15	0.640378	0.920571	0.256861	0.036718	0.018953	0.045417	0.00629126	-2.033	down
gene15844	416346	ENSGALG00000043904	SH3RF2	123	143	144	37	24	34	0.753349	0.790767	0.84177	0.192603	0.17389	0.195179	0.00015776	-2.11594	down
gene15969	768445	ENSGALG00000040905	NTAN1	417	410	401	965	901	789	7.55467	7.34933	4.42776	16.9886	17.0459	12.8143	1.26e-05	1.10519	up
gene15978	416419	#N/A	SHISA9	119	101	118	215	343	258	0.741314	0.584209	0.742291	1.27949	1.82014	1.60144	0.00485427	1.26676	up
gene16023	416445	ENSGALG00000038768	FAM20C	1602	2804	2129	784	830	896	11.8973	17.7154	14.8679	5.61937	6.22939	5.80102	5.03e-05	-1.37405	down
gene16086	416479	#N/A	RADIL	100	63	68	299	239	239	0.488709	0.277413	0.324281	1.4646	1.13206	1.39353	0.000126741	1.73375	up
gene16089	425593	ENSGALG00000010497	SLC29A4	220	283	302	125	81	72	1.94009	2.46597	1.97515	1.04995	0.759246	0.588043	0.000611694	-1.54262	down
gene16186	416546	ENSGALG00000005572	NOXO1	55	66	88	15	8	22	0.543373	1.33665	1.19899	0.133726	0.071918	0.207476	0.000744685	-2.2203	down
gene16189	416548	ENSGALG00000005589	SYNGR3	3849	3596	3164	7209	7266	7752	27.4376	24.0458	21.8602	49.8644	55.3751	55.2185	4.78e-12	1.06177	up
gene16298	416630	ENSGALG00000007158	SOCS1	899	894	1389	320	264	217	32.9574	29.9356	49.0991	10.6993	9.40296	7.74113	1.34e-05	-2.00204	down
gene16308	427678	ENSGALG00000007278	GRIN2A	66	76	104	27	11	27	0.117247	0.12418	0.181303	0.043921	0.017484	0.046314	0.00248799	-1.93034	down
gene16421	416396	ENSGALG00000045758	SEC14L5	73	97	108	40	40	36	0.336775	0.407561	0.485313	0.168186	0.1759	0.157912	0.0473526	-1.26358	down
gene16431	770171	ENSGALG00000001985	PIGQ	122	86	104	212	240	282	1.18569	0.774723	1.07911	2.3227	2.56146	3.13252	0.00880978	1.22491	up
gene16494	427009	ENSGALG00000002490	UQCRC2	943	963	861	2258	2098	1982	16.2356	15.1427	14.4176	35.4315	35.0826	33.1187	2.07e-10	1.19004	up
gene16496	101748640	ENSGALG00000041298	ITGAD	111	136	126	332	325	289	0.58406	0.784679	0.69581	2.258	1.94891	1.89345	0.0015561	1.33997	up
gene16628	416798	ENSGALG00000002272	NOC4L	112	267	258	732	824	779	0.819813	1.78639	1.83577	4.89217	5.88113	5.52497	1.76e-11	1.88168	up
gene16685	416830	#N/A	PITPNM2	74	87	91	158	221	212	0.379526	0.417405	0.455876	0.753926	1.26835	1.0846	0.0161751	1.2303	up
gene16716	416855	#N/A	WDR66	264	337	395	150	153	133	3.17281	3.71959	3.85472	1.55495	1.31901	1.47151	0.00404369	-1.19534	down
gene1672	418467	ENSGALG00000044391	RBM11	124	114	135	277	286	274	1.30296	1.0833	1.31799	2.72759	2.87315	2.81323	0.00955747	1.15855	up
gene1674	418469	ENSGALG00000019201	HSPA13	2216	2419	2764	1017	920	1180	14.7309	14.6879	17.8985	6.16539	5.94316	7.60185	3.68e-12	-1.25167	down
gene16792	768701	ENSGALG00000005512	KIAA1671	358	473	327	832	723	770	2.33769	3.2024	2.20551	6.11315	5.67455	5.93782	0.000220188	1.00581	up
gene16803	416910	ENSGALG00000005626	TPST2	315	231	175	509	559	447	4.67101	3.03642	2.4846	6.69233	7.87054	6.31739	0.00163652	1.06161	up
gene16847	396322	ENSGALG00000006344	GSTT1	58	27	14	152	158	146	0.981784	0.434243	0.221164	2.41935	2.67668	2.38382	5.42e-05	2.18572	up
gene16859	416945	ENSGALG00000006565	GGT2	47	61	60	6	13	5	0.515416	0.642073	0.65143	0.056086	0.131918	0.052815	5.68e-05	-2.80385	down
gene16901	100858984	ENSGALG00000040869	LOC100858984	86	114	59	232	212	151	4.0252	4.85734	2.65349	9.90769	9.63532	6.86039	0.0190664	1.20031	up
gene17053	107057079	#N/A	LOC107057079	97	112	63	51	32	0	2.29	2.95754	1.59675	1.29746	0.622006	0	0.00631559	-1.72801	down
gene17074	427727	#N/A	TAP1	1032	1013	1317	450	441	461	15.3161	13.6776	19.6544	6.1386	6.51593	6.6689	9.51e-09	-1.32144	down
gene17076	417051	ENSGALG00000038393	DMB2	1974	2155	1980	1222	966	845	32.2033	30.3517	32.3168	18.6346	14.8986	15.1825	9.69e-08	-1.0176	down
gene17080	101747454	ENSGALG00000030940	BLB2	5114	5097	5519	2622	1876	1910	148.059	134.812	155.636	69.2303	52.8358	53.6178	8.01e-17	-1.3058	down
gene17096	417041	ENSGALG00000037170	TRIM39.2	347	301	309	162	180	129	4.99855	3.94764	4.3128	2.08937	2.51367	1.77191	0.0163713	-1.03117	down
gene17117	417039	ENSGALG00000000081	IL4I1	177	320	591	35	45	63	2.35561	4.26321	7.84743	0.474183	0.614401	0.868002	0.0155652	-2.92614	down
gene1723	418489	ENSGALG00000015835	GRIK1	172	199	293	48	34	27	1.5968	2.12877	2.86957	0.439806	0.288508	0.254114	7.06e-07	-2.61893	down
gene17269	426955	ENSGALG00000036894	ABCA2	1253	1702	1056	392	549	581	4.76996	3.77076	3.77748	1.65895	1.28536	2.48508	1.33e-05	-1.39083	down
gene17270	427782	ENSGALG00000034975	FUT7	985	1315	961	547	361	406	16.8209	20.3147	15.6082	7.71411	6.01725	6.82692	1.43e-08	-1.3147	down
gene17271	427781	ENSGALG00000031482	Pou5f3	140	191	148	50	33	25	1.49173	3.68995	2.94136	0.314953	0.67385	0.548292	5.96e-05	-2.15509	down
gene17272	770620	#N/A	NPDC1	796	863	817	192	264	203	4.2256	3.6744	4.15954	1.22528	1.2936	0.9654	1.57e-12	-1.911	down
gene17274	396393	ENSGALG00000043064	EXFABP	6836	11041	14743	102	89	112	268.077	395.519	563.165	3.63451	3.37894	4.25177	1.1e-15	-6.75176	down
gene17279	417287	ENSGALG00000042838	TRAF2	2131	2557	2477	1199	1073	1111	13.8476	15.7057	15.9016	7.20298	6.47296	7.82174	2.34e-09	-1.08621	down
gene17298	770984	ENSGALG00000008886	ZNF618	391	307	357	787	573	991	1.26102	0.907118	1.02039	1.67735	1.70968	2.99821	0.00406082	1.14595	up
gene17304	417275	ENSGALG00000008873	POLE3	747	838	739	1890	1938	1968	9.68526	9.92247	9.33399	22.3581	24.4546	24.7492	4.78e-12	1.31612	up
gene17335	101748065	#N/A	LOC101748065	32	40	38	5	15	14	0.140454	0.162536	0.164887	0.016437	0.065317	0.060916	0.0230976	-1.68488	down
gene17352	417247	ENSGALG00000007174	TNFSF15	17013	22620	26820	8299	6717	8251	58.5004	70.9974	89.741	26.0865	22.5628	27.6078	1.88e-06	-1.51788	down
gene17358	101748429	#N/A	TRIM32	323	343	300	583	683	700	1.84197	1.78893	1.66965	3.03703	3.74901	3.76202	0.00053607	1.02368	up
gene17384	395182	ENSGALG00000005063	ST6GALNAC4	422	211	458	760	727	755	9.02434	4.05957	9.56959	14.8966	15.1804	15.7117	0.000169411	1.02029	up
gene17386	396002	ENSGALG00000029150	AK1	191	278	223	546	496	490	6.20956	8.3241	7.10581	15.8739	15.4355	15.4974	0.00069459	1.1473	up
gene17447	396336	ENSGALG00000012710	NCS1	89	131	109	24	30	27	0.669976	0.975674	0.804911	0.300471	0.216781	0.185191	0.000631571	-2.01807	down
gene17448	417185	ENSGALG00000023689	ASS1	7070	7514	7406	3210	3202	3003	131.81	128.01	134.635	54.5871	58.043	54.2789	7.55e-16	-1.22856	down
gene17457	417179	ENSGALG00000029834	C9ORF58	94	120	79	728	746	635	0.999519	1.17363	0.831847	7.13156	7.83918	6.60576	7.45e-20	2.84828	up
gene17459	771980	#N/A	FAM78A	194	230	178	668	667	653	1.11546	1.2098	0.999578	3.51333	3.74049	3.64971	9.43e-09	1.72236	up
gene17460	417178	#N/A	PLPP7	154	122	99	277	258	233	3.02822	2.31129	2.03804	5.0834	4.57649	4.08654	0.0280214	1.02435	up
gene17477	417167	ENSGALG00000031016	GTF3C4	345	313	112	537	632	478	1.20548	1.06182	0.72455	1.74001	2.23593	1.6205	0.00519585	1.09467	up
gene17481	395977	ENSGALG00000003478	GFI1B	14	22	14	53	77	63	0.119696	0.178021	0.394601	0.423092	0.857417	0.684901	0.00374883	1.95709	up
gene17507	373938	ENSGALG00000002699	VAV2	255	236	324	52	30	29	1.89399	1.60184	2.3501	0.349003	0.215116	0.204774	6.01e-10	-2.89237	down
gene17538	417135	ENSGALG00000001964	INPP5E	167	174	151	350	472	354	1.11453	1.12335	1.04187	2.26289	3.26474	2.43612	0.00111425	1.25536	up
gene17542	427756	ENSGALG00000001889	CARD9	448	506	373	1263	1062	1020	4.54054	4.55356	3.6666	13.6243	10.1934	10.0947	7.41e-09	1.32982	up
gene17545	417131	ENSGALG00000053422	LOC417131	34	51	24	155	164	153	0.102393	0.282846	0.07151	0.880703	0.592331	0.949376	9e-05	2.12126	up
gene1762	770806	#N/A	SMIM11	374	386	336	876	696	722	11.8439	11.2344	10.3593	25.3725	21.4103	22.2071	9.88e-05	1.05882	up
gene17687	768703	#N/A	SHISA6	659	873	816	188	217	184	2.80994	3.41519	3.39576	0.726313	0.902357	0.753483	8.9e-13	-1.99487	down
gene17698	769202	ENSGALG00000042351	PIK3R6	1306	1243	1034	2509	2567	2419	7.85229	6.93897	6.10497	13.8377	15.0926	14.1122	4.12e-09	1.05953	up
gene17780	770159	ENSGALG00000002179	FBF1	738	955	613	1949	1858	2025	5.23895	5.74425	4.24382	12.9248	13.2491	14.1344	2.2e-12	1.34032	up
gene17782	417367	#N/A	TRIM65	193	266	254	524	490	444	1.75143	2.41202	2.65228	4.5166	4.77297	4.55527	0.00305692	1.03034	up
gene17800	417381	ENSGALG00000034115	DUS1L	973	929	862	2026	1995	1787	3.81512	3.32801	3.29131	7.24348	7.60611	6.79315	2.92e-08	1.06472	up
gene17833	417401	ENSGALG00000003144	TRIM25	11483	12044	11939	2928	1899	2435	63.5006	60.84	64.3093	14.7619	10.2146	13.055	8.12e-53	-2.29656	down
gene17880	417430	ENSGALG00000025950	PRKCA	267	215	233	126	105	123	1.52686	1.15165	1.18576	0.91518	0.386546	0.45037	0.0344586	-1.02475	down
gene17897	417445	ENSGALG00000004370	MAP2K6	131	77	66	304	410	315	1.26822	1.1471	1.13777	3.66584	3.73485	2.65542	3.59e-06	1.8972	up
gene17933	422071	ENSGALG00000036659	NDUFAF8	124	146	159	421	306	258	8.13499	8.5468	10.0871	25.0324	19.3371	16.2923	0.00434262	1.19031	up
gene1794	418520	ENSGALG00000016062	PSMG1	298	234	222	575	573	508	2.49969	1.92637	1.8867	5.2203	6.25058	5.65057	0.000460455	1.12518	up
gene17945	422080	ENSGALG00000039269	RNF213	16325	17513	21076	2492	2215	2708	24.5186	24.3079	30.7437	3.48653	3.47002	3.91296	5.28e-34	-2.89432	down
gene17959	768784	ENSGALG00000011816	C1QTNF1	95	112	69	200	197	202	0.463158	0.537099	0.338109	1.09896	1.14163	1.25715	0.0293351	1.11821	up
gene17974	100857706	#N/A	LOC100857706	677	708	1158	80	92	62	8.86937	8.37263	14.4008	0.974606	1.19869	0.805605	4.91e-08	-3.45036	down
gene17977	769031	ENSGALG00000045753	MRPL12	243	194	260	554	665	584	7.59551	5.53746	7.88918	15.7868	20.2001	17.6796	1.02e-05	1.36228	up
gene17999	428678	ENSGALG00000007389	ANKRD40	143	177	160	366	409	321	1.43653	1.45495	1.41202	3.58669	3.78307	3.53493	0.00291833	1.18976	up
gene18017	100859318	ENSGALG00000027789	RAB37	297	297	397	133	141	144	3.7855	3.39594	4.9091	1.55758	1.81936	1.7507	0.00263699	-1.25168	down
gene1807	395313	ENSGALG00000016142	MX1	3163	2997	4988	219	146	148	24.255	28.3786	52.0998	1.84825	1.31212	1.32468	2.51e-12	-4.45629	down
gene18110	417464	ENSGALG00000053868	CCLL4	905	1875	2822	72	63	56	87.5493	165.745	266.117	6.31223	5.93177	5.20401	2.65e-05	-4.87694	down
gene18112	395551	ENSGALG00000032717	CCL4	14125	21977	26830	12140	7590	11083	783.21	1160.6	1546.34	671.729	409.692	595.319	0.0257211	-1.03455	down
gene18113	395468	ENSGALG00000034478	CCL4	1106	1482	2609	556	478	499	39.5042	48.6699	92.0613	17.8919	16.4151	16.8649	0.0257499	-1.7688	down
gene18114	417465	ENSGALG00000043603	CCL5	202	329	330	162	119	146	4.75201	7.05044	7.47826	3.53316	2.78218	3.41424	0.0236144	-1.01278	down
gene18126	417471	#N/A	HSF5	70	95	58	21	26	11	0.571709	0.713325	0.461361	0.150072	0.2034	0.080249	0.00275477	-1.94157	down
gene18165	417488	ENSGALG00000030450	CLIP2	246	259	304	87	139	123	1.05581	1.03384	1.29796	0.33692	0.580716	0.511961	0.00709267	-1.21371	down
gene18179	395707	ENSGALG00000001564	ATP2A3	998	1048	815	2254	2288	2357	4.22696	4.05233	3.56047	8.70322	9.44192	10.0221	5e-12	1.26717	up
gene18245	107054791	#N/A	LOC107054791	307	419	502	228	168	192	6.80741	8.96062	12.2485	4.46179	3.38033	3.77295	0.00485427	-1.06778	down
gene18262	417550	ENSGALG00000002631	LRRC75A	303	420	367	862	1133	1013	2.16417	2.74241	2.54935	5.61197	7.87555	7.01648	1.47e-09	1.46776	up
gene18294	771635	#N/A	SRR	324	411	424	912	788	737	6.99083	7.66804	8.38605	19.475	17.7374	16.5677	5.44e-05	1.0679	up
gene18320	417576	ENSGALG00000003979	NEK8	129	226	167	378	397	365	1.017	1.81228	1.37684	2.67751	3.07521	2.69778	0.0042608	1.13253	up
gene18321	417577	ENSGALG00000003987	TRAF4	73	65	56	21	12	10	1.09542	0.888875	0.816098	0.252643	0.145491	0.132443	0.00110881	-2.18901	down
gene18327	100858939	ENSGALG00000004009	DHRS13	368	472	352	1127	1050	886	6.06159	6.84611	5.41307	16.9261	16.6989	14.1176	1.31e-08	1.36018	up
gene18352	395971	ENSGALG00000014182	ADORA2B	454	612	914	113	183	173	3.96606	4.61734	7.38085	1.77234	2.57961	1.58217	0.000729108	-2.07687	down
gene18357	417601	ENSGALG00000004503	CENPV	472	490	463	1177	872	920	13.2063	12.5297	12.6067	30.0398	23.7311	24.9524	1.24e-05	1.05098	up
gene18380	417619	#N/A	NXN	181	202	194	444	444	365	2.15232	2.20066	2.24963	4.82785	5.14865	4.21442	0.00291386	1.11417	up
gene1840	395417	ENSGALG00000041988	SIK1	3276	3631	3752	1554	1539	1728	18.9108	20.4435	22.6721	8.10359	9.01079	9.92175	5.27e-12	-1.14803	down
gene18432	417650	ENSGALG00000023554	PIGW	60	73	53	168	165	138	0.729856	0.82176	0.627658	1.89036	1.97829	1.65427	0.0144942	1.33899	up
gene18443	417657	ENSGALG00000027641	DUSP14	147	170	148	383	424	349	1.79173	1.88128	1.74904	4.25681	5.02327	4.1262	0.000729903	1.3118	up
gene18458	776037	ENSGALG00000039084	EVI2A	742	554	372	1479	1154	1239	13.1197	9.18494	6.28493	23.972	19.6316	20.802	1.53e-06	1.20342	up
gene18464	395807	ENSGALG00000038096	NOS2	3440	6637	8435	942	936	849	21.3688	38.0834	51.2375	5.36001	5.41577	5.16129	0.000230574	-2.76265	down
gene1849	107055627	ENSGALG00000045726	PWP2	1963	1926	1926	231	722	1592	15.1093	17.5721	18.8102	1.6129	6.99858	11.8729	0.0304636	-1.18405	down
gene18516	107057196	#N/A	LOC107057196	44	56	69	8	19	27	2.37923	2.64903	3.41319	0.339218	0.976658	1.37837	0.0177146	-1.63885	down
gene18561	107057238	#N/A	LOC107057238	515	903	1412	295	163	260	21.7784	37.3938	64.2135	11.463	6.32236	10.66	0.0224906	-1.98526	down
gene18599	100858750	ENSGALG00000025948	SLA2	10	12	26	76	150	104	0.175826	0.203954	0.470107	1.32536	2.76063	1.90425	4.5e-05	2.77866	up
gene18626	107054818	#N/A	LOC107054818	136	81	91	4	22	66	1.08083	0.58396	0.704345	0.022929	0.166847	0.507888	0.022992	-1.74123	down
gene18648	426448	ENSGALG00000029694	SNTA1	14	22	18	67	69	85	0.142272	0.198937	0.172243	0.625086	0.681075	0.840157	0.00182928	2.03774	up
gene18684	419173	ENSGALG00000003670	MAFB	1065	678	627	425	352	339	11.1295	6.46393	6.38158	4.05023	3.57186	3.42795	0.0294037	-1.10197	down
gene18703	419181	#N/A	TP53TG5	398	681	492	146	123	140	1.91954	3.28155	2.41716	0.639211	0.564259	0.729684	8.57e-08	-1.93749	down
gene18705	419184	ENSGALG00000003932	SDC4	674	762	865	425	344	335	24.2498	26.7242	31.5199	15.2954	12.1242	13.5501	9.08e-05	-1.06682	down
gene18709	101752219	#N/A	PI3	9170	10128	14526	5025	3806	3847	527.18	531.894	813.439	263.42	212.815	214.448	0.000308428	-1.42566	down
gene18737	419205	#N/A	OCSTAMP	529	718	1371	235	187	222	4.36448	5.35224	11.9475	1.98351	1.15159	1.57009	0.0308671	-2.03154	down
gene1876	771199	ENSGALG00000016227	GPR34	437	366	149	962	878	895	7.88416	6.29943	2.79589	16.3226	16.2726	17.3917	1.91e-09	1.51663	up
gene18760	419218	ENSGALG00000004859	ZNFX1	25250	26639	30558	8561	6855	8508	104.113	97.1553	121.126	30.9818	27.2936	32.9283	4.38e-29	-1.79183	down
gene1877	418566	#N/A	NYX	282	236	334	136	17	168	0.589267	0.418442	0.600699	0.225173	0.057333	0.325805	0.0077284	-1.42349	down
gene18794	428150	ENSGALG00000005609	OGFR	3995	4151	5090	2112	1989	2173	25.3403	23.9638	31.5	12.1535	12.1073	13.3273	1.12e-08	-1.08327	down
gene18795	396242	ENSGALG00000005628	COL9A3	181	152	223	47	45	43	1.49876	0.942093	1.40787	0.249381	0.255876	0.247147	6.16e-05	-2.05308	down
gene18801	395165	ENSGALG00000005718	BHLHE23	264	224	235	557	673	543	1.79952	1.39874	1.56483	3.47237	4.47364	3.59863	3.6e-05	1.28698	up
gene18856	419265	ENSGALG00000006138	HELZ2	6389	7259	13455	942	905	1067	17.1941	17.7329	35.2397	2.31644	2.27827	2.70343	0.000160218	-3.22473	down
gene18948	395387	ENSGALG00000006992	MMP9	1839	3674	3638	1246	755	1096	20.9092	38.1573	40.2952	12.9127	8.34304	12.0838	0.00252321	-1.56276	down
gene18951	395385	ENSGALG00000007015	CD40	3951	4692	4766	2257	1658	2616	25.9769	65.0765	63.9645	13.3738	10.9287	19.5517	1.51e-09	-1.04138	down
gene19110	107057309	#N/A	LOC107057309	132	17	92	335	246	191	8.93859	1.00709	6.05201	20.7908	16.2748	12.5873	0.00288941	1.64053	up
gene19116	107057314	#N/A	LOC107057314	637	922	799	407	185	376	14.0001	15.2596	17.9747	7.92866	4.34235	6.29659	7.39e-06	-1.28817	down
gene19130	107057327	#N/A	LOC107057327	187	73	42	199	282	305	12.633	4.4881	2.74015	12.2323	18.5394	19.9962	0.0232643	1.36319	up
gene19213	428180	ENSGALG00000001207	PLCH2	109	118	87	37	27	50	0.448464	0.451873	0.299168	0.138455	0.090357	0.17155	0.0161971	-1.46349	down
gene19235	419411	ENSGALG00000035387	TMEM240	289	313	337	88	104	98	1.43718	1.42005	1.63137	0.399431	0.501802	0.469395	6.02e-05	-1.69797	down
gene19259	419424	ENSGALG00000001882	TNFRSF18	134	187	146	63	66	73	1.24373	1.64232	1.01905	0.485937	0.82168	0.614282	0.0278195	-1.20624	down
gene19273	396538	ENSGALG00000039193	AGRN	35	48	73	6	12	3	0.098372	0.123456	0.197873	0.015119	0.032459	0.0055	0.000134533	-2.89457	down
gene19281	419434	ENSGALG00000034453	SAMD11	56	88	85	171	253	321	0.435843	0.673149	0.668109	0.733679	1.10898	1.46693	0.00102208	1.70931	up
gene19305	419452	ENSGALG00000002888	CASZ1	175	238	273	69	74	90	0.474728	0.973505	0.75776	0.166071	0.192574	0.235654	0.00101274	-1.55768	down
gene19324	771550	#N/A	EPHA2	1180	1535	1858	601	701	763	9.18926	11.2114	14.5017	4.72653	5.50075	5.71424	0.000254144	-1.14753	down
gene19368	771913	ENSGALG00000035819	TMEM51	63	79	63	21	27	24	0.972104	1.02911	0.957964	0.307818	0.381864	0.300076	0.0246629	-1.50743	down
gene19369	426211	ENSGALG00000013642	KAZN	539	622	821	231	264	314	7.54108	7.90066	11.4822	2.71615	2.43271	2.96965	0.000104609	-1.2952	down
gene19398	419488	ENSGALG00000004590	CLCN6	400	408	429	978	1086	1119	1.7832	1.66427	1.85957	3.97194	4.71901	4.77894	7.03e-09	1.35967	up
gene19415	428197	ENSGALG00000004771	C1QB	978	874	917	381	519	420	27.9096	22.8897	25.3365	9.8117	14.3742	11.4826	1.53e-05	-1.07369	down
gene19416	419503	ENSGALG00000029669	C1QC	548	587	668	256	370	258	15.6341	15.2888	18.2998	6.63364	10.2527	7.11561	0.000811253	-1.0309	down
gene19417	419504	ENSGALG00000021569	C1QA	2513	2332	2443	979	1145	1054	57.1341	48.4334	54.1167	20.2941	25.3265	23.2263	2.82e-11	-1.20277	down
gene19474	107057364	#N/A	LOC107057364	210	262	199	4	21	165	3.09963	3.27656	3.00807	0.059202	0.267213	2.81435	0.00940383	-1.80271	down
gene19526	419533	ENSGALG00000000402	LOXL2	127	15	123	223	206	221	0.985783	0.106364	0.934649	1.58399	1.5647	1.67267	0.00835186	1.26144	up
gene19531	419536	#N/A	RHOBTB2	120	142	156	283	281	293	1.31708	1.38661	1.57254	2.78572	3.02531	3.00193	0.0217117	1.03251	up
gene19630	426296	#N/A	FAM136A	363	422	280	1124	663	595	21.0705	22.3696	15.8381	59.5095	37.4218	33.4655	0.02597	1.15305	up
gene19655	100859431	ENSGALG00000041834	AEBP1	443	670	448	1108	920	1089	3.33052	4.60675	3.28635	7.606	6.73697	7.9533	2.72e-05	1.00053	up
gene19660	101747886	#N/A	FER1L5	108	138	118	0	10	7	0.487593	0.570647	0.518586	0	0.042238	0.028044	9.53e-12	-4.40186	down
gene19664	426794	ENSGALG00000040828	POLB	6075	6551	6143	3537	2730	3023	80.4917	78.1627	78.8963	44.0545	35.6643	38.9742	5.46e-11	-1.02108	down
gene19707	386579	ENSGALG00000037136	RPS6KA1	1686	1635	1376	3409	3622	3532	12.2142	12.5025	9.62434	22.711	26.0874	25.6702	3.07e-12	1.16492	up
gene19742	419563	ENSGALG00000000720	GBP1	3027	3028	3529	1090	911	984	23.9832	21.9227	27.2399	7.87498	7.02057	7.55589	3.2e-23	-1.69101	down
gene19783	100857883	#N/A	LOC100857883	168	170	109	691	764	567	3.22972	3.00788	1.84275	9.66018	11.5493	9.07865	1.07e-12	2.17426	up
gene19786	100858796	ENSGALG00000037603	LOC100858796	2687	3101	3861	1450	1620	1654	29.7475	26.545	35.1022	12.3595	14.7805	15.0209	5.5e-05	-1.0336	down
gene19791	107055016	#N/A	LOC107055016	171	240	344	87	70	74	5.49239	7.14505	10.7589	2.50717	2.1389	2.2749	0.00248482	-1.71454	down
gene19819	419597	ENSGALG00000001310	TRNAU1AP	19	26	12	59	82	58	0.217108	0.27377	0.138608	0.759704	1.20119	0.916214	0.00713951	1.81075	up
gene19891	403121	ENSGALG00000021627	IFI27L2	219	192	337	15	12	19	11.3583	9.32503	16.3032	0.703151	0.476512	0.835553	1.51e-09	-4.03347	down
gene19921	770764	ENSGALG00000032335	MARCKSL1	346	498	667	216	147	187	6.94622	9.12528	13.0341	3.95517	2.87182	3.62573	0.00345081	-1.46399	down
gene19934	771376	ENSGALG00000053648	TSSK3	78	100	119	17	9	16	1.69778	2.39708	2.49799	0.400122	0.175126	0.329276	5.22e-06	-2.8291	down
gene19943	419665	ENSGALG00000003539	KIAA1522	325	469	488	150	189	190	1.99805	2.59163	2.88837	0.823024	1.11708	1.10935	0.000505464	-1.27451	down
gene19949	419669	#N/A	RNF19B	1342	1746	1934	664	608	509	10.2313	12.2327	14.7057	4.42204	4.44538	4.8418	1.2e-09	-1.50003	down
gene19973	419687	ENSGALG00000004112	FUCA1	260	237	268	3	3	0	4.79188	4.03509	4.85435	0.03168	0.033793	0	1.1e-27	-7.01133	down
gene20004	771987	ENSGALG00000034964	SYTL1	114	113	102	270	197	221	2.52664	2.29783	2.20236	5.48162	4.24746	4.7669	0.0299076	1.05603	up
gene20030	100858897	#N/A	TCEA3	163	216	238	86	74	83	4.5724	5.5016	6.25661	2.17263	1.96118	2.23134	0.00671113	-1.34741	down
gene20075	395925	ENSGALG00000001181	KCNJ5	20	12	7	40	37	38	0.354942	0.173311	0.072546	0.847466	0.544614	0.502132	0.0375923	1.54647	up
gene20154	428242	ENSGALG00000006795	ABCG4	152	176	102	72	59	63	0.997987	0.990002	0.63225	0.369859	0.381378	0.327504	0.0429031	-1.15007	down
gene20163	414897	ENSGALG00000006818	KMT2A	553	608	631	1562	2254	2070	1.10165	0.938842	1.04869	2.61679	4.67448	3.52846	1.02e-08	1.71546	up
gene20200	770406	ENSGALG00000025937	FXYD6	456	474	381	951	989	752	5.71855	5.46187	4.59736	10.8197	12.1412	9.2448	4.18e-05	1.03345	up
gene20216	419780	ENSGALG00000007438	IFT46	93	84	94	156	232	216	1.66299	1.36349	1.62566	2.56034	4.0898	3.78742	0.0234183	1.15294	up
gene2022	418624	ENSGALG00000016559	PIGA	575	585	679	230	211	247	3.73209	3.47891	4.28576	1.35811	1.34996	1.55258	3.55e-06	-1.42452	down
gene20272	107057450	#N/A	LOC107057450	174	266	267	123	157	44	5.56407	7.79016	8.35461	3.58609	4.90126	1.34605	0.0187014	-1.12751	down
gene20359	107055096	#N/A	LOC107055096	57	74	71	11	27	13	0.685654	0.811895	0.837892	0.121288	0.315569	0.142123	0.00271071	-1.98014	down
gene20378	101750757	#N/A	LOC101750757	1543	2120	1688	870	781	825	28.7364	36.3033	30.609	14.7313	14.1144	14.8665	9.82e-09	-1.11162	down
gene20380	101750908	#N/A	LOC101750908	218	235	321	55	131	184	1.46025	1.55397	2.08239	0.325162	0.854039	1.19071	0.03499	-1.06063	down
gene20381	768588	ENSGALG00000027712	SLAMF8	101	112	3	474	268	265	1.52397	1.53782	0.031071	7.09665	3.84279	3.7724	0.00066015	2.21922	up
gene20398	425976	ENSGALG00000045469	BCAN	76	103	144	459	396	464	0.555739	0.69918	1.06796	3.24802	3.03948	3.54112	5.55e-08	2.02533	up
gene20410	107055115	ENSGALG00000037869	LOC107055115	12	18	9	44	52	46	0.130866	0.171894	0.095137	0.441793	0.553353	0.48784	0.00901784	1.8718	up
gene20427	107055117	#N/A	ZBTB7B	382	513	713	219	259	190	5.19981	5.96936	8.34921	2.87618	3.7093	2.64311	0.00815235	-1.27074	down
gene20438	426356	ENSGALG00000024272	S100A12	335	456	548	7	0	15	16.1084	20.0502	25.6895	0.265257	0	0.657865	6.6e-28	-5.92904	down
gene20494	100859704	ENSGALG00000033653	HCN3	46	52	42	18	5	24	0.278994	0.288699	0.245064	0.095195	0.027919	0.138176	0.0288049	-1.57964	down
gene20510	107049123	#N/A	ECM1	610	685	827	146	115	171	12.1304	12.5581	15.982	2.5327	1.31971	3.23485	1.54e-14	-2.30148	down
gene20545	395818	ENSGALG00000028147	CTSK	2920	3787	4792	1181	1002	921	63.6374	75.4083	101.74	23.4658	21.248	19.4681	6.56e-07	-1.89534	down
gene2057	418642	#N/A	ARHGAP6	74	83	92	22	48	21	0.983487	0.485209	0.518894	0.115568	0.264326	0.117447	0.0242805	-1.45124	down
gene20612	100858704	#N/A	#N/A	520	841	798	93	113	50	10.5292	15.5778	15.748	1.71731	2.21408	0.965285	3.45e-15	-3.07575	down
gene20655	429474	ENSGALG00000032190	MICAL1	173	229	172	460	494	377	1.34069	1.54433	1.17538	2.85549	3.80095	2.61155	0.000844301	1.21376	up
gene20659	421186	ENSGALG00000042148	FKBP5	1725	2026	1589	3628	3963	3515	12.3953	13.7877	11.2897	24.4813	28.0051	23.2979	2.26e-10	1.0556	up
gene2069	418651	ENSGALG00000030802	SHROOM2	107	113	69	21	43	27	0.387392	0.634596	0.236609	0.065533	0.163113	0.093313	0.00667673	-1.66291	down
gene20738	395425	ENSGALG00000038084	GNAT2	1847	2	3	2762	2007	2112	13.6572	0.007612	0.01641	18.633	14.4408	15.1448	0.0341398	1.83776	up
gene20784	419822	ENSGALG00000037043	PIK3C2B	1174	1319	1008	2253	2926	2419	5.90383	5.99764	4.89212	10.1287	14.0663	11.5366	1.63e-07	1.11816	up
gene20803	419831	ENSGALG00000000695	MFSD4A	56	78	79	170	178	147	0.576609	0.742497	0.794114	1.61412	1.79743	1.47665	0.0253713	1.21547	up
gene20845	428268	ENSGALG00000001343	LAMB3	1159	1533	1640	629	535	632	5.97586	7.33739	8.02101	2.9751	2.76446	3.27512	8.76e-09	-1.27292	down
gene20871	419872	#N/A	MOV10	4397	4627	5907	1421	1354	1295	36.2914	34.8902	47.4981	10.6874	10.8774	10.4313	3.86e-13	-1.88227	down
gene20872	395869	ENSGALG00000001569	RHOC	230	260	363	129	113	98	8.34314	8.88805	12.4561	4.37796	4.00575	3.42074	0.00251915	-1.33549	down
gene20873	419873	ENSGALG00000001605	PPM1J	388	505	650	132	104	92	3.13042	4.45003	5.8803	0.947735	0.908895	0.850639	1.29e-07	-2.24136	down
gene20987	107057509	#N/A	LOC107057509	94	215	228	63	0	37	1.21282	2.53963	2.87877	0.736405	0	0.465887	0.00236753	-2.43708	down
gene21007	419937	ENSGALG00000043772	VWA5A1	78	83	54	9	20	57	0.555875	0.521029	0.389553	0.050773	0.121954	0.412327	0.0496673	-1.31084	down
gene21156	101748951	ENSGALG00000047878	LOC101748951	920	1052	913	441	278	394	7.36684	7.41354	6.84695	3.24886	2.08754	2.93332	1.83e-08	-1.38005	down
gene21210	429523	#N/A	NXPH3	188	185	208	82	57	72	1.21395	1.08651	1.30505	0.481725	0.355173	0.446132	0.00371714	-1.47078	down
gene21319	426130	ENSGALG00000031529	ERBB2	333	401	381	783	735	750	2.19716	2.24291	2.28633	4.85984	4.56599	5.01639	0.000197967	1.02155	up
gene2132	418685	ENSGALG00000043118	ATP10A	812	850	1137	5	10	3	4.29492	4.10892	5.85518	0.018811	0.049035	0.011522	1.83e-48	-7.28409	down
gene21346	107055315	#N/A	LOC107055315	53	55	59	116	197	157	0.183747	0.172913	0.197944	0.368422	0.668733	0.52955	0.00598432	1.49254	up
gene21370	429710	ENSGALG00000017414	JUP	118	147	178	63	64	67	1.05241	1.20112	1.54918	0.511014	0.553765	0.580112	0.0330929	-1.19427	down
gene21374	420033	ENSGALG00000003624	KLHL10	161	198	209	52	54	45	1.84647	2.05888	2.3337	0.488603	0.498645	0.414287	0.000156065	-1.91458	down
gene21376	395373	ENSGALG00000003475	ACLY	27804	33822	33025	12340	13763	13185	187.758	208.906	217.693	76.1395	90.4319	86.5926	7.18e-15	-1.26962	down
gene21385	100858653	ENSGALG00000023821	DHX58	748	878	1159	240	225	270	4.67595	4.77484	6.88519	1.2712	1.44538	1.48336	9.56e-08	-1.92643	down
gene2146	418700	ENSGALG00000043257	LYGL	793	795	1173	148	73	124	23.1503	21.2032	33.3705	3.92752	2.0715	3.49224	3.2e-11	-3.01379	down
gene21534	420057	ENSGALG00000000558	SLC1A6	3536	2952	4042	1036	1266	1222	22.892	17.2593	24.3746	5.98035	7.01542	6.66935	4.16e-09	-1.58681	down
gene21545	769087	ENSGALG00000000619	ANGPTL4	6220	7657	7144	1652	1066	1396	58.6128	65.9576	65.5829	14.5392	9.7573	12.7397	1.29e-53	-2.35881	down
gene21546	428321	ENSGALG00000000621	KANK3	98	110	69	18	10	49	0.622017	0.634208	0.425737	0.098757	0.06155	0.302117	0.00280485	-1.84201	down
gene21583	100858542	#N/A	AES	637	643	684	1708	1687	1419	11.3256	10.4609	11.8515	27.8081	29.2703	24.5588	1.48e-10	1.28664	up
gene21644	428323	#N/A	C19orf35	54	51	114	305	256	321	0.505248	0.443257	1.09621	2.82618	2.51155	3.12444	4.54e-06	1.99798	up
gene21701	101750583	ENSGALG00000047265	LOC101750583	575	669	594	374	231	267	4.4445	4.73288	4.48044	2.62662	1.72451	1.99351	0.000405635	-1.08341	down
gene21730	770724	ENSGALG00000009703	NDUFS7	987	982	989	2341	2143	2133	33.3386	30.2918	32.5445	72.1385	70.4442	69.8842	4.4e-10	1.1549	up
gene21741	426398	ENSGALG00000041934	THOP1	806	980	816	1854	2251	1911	5.24721	5.82823	5.17084	11.009	14.2566	13.8176	2.26e-10	1.20957	up
gene21747	100859853	#N/A	GADD45B	2240	2643	3492	1496	1196	1276	38.9824	41.9351	60.453	28.8269	20.4088	25.9667	0.000949784	-1.08506	down
gene2177	418715	ENSGALG00000046326	IL1R2	3999	4997	5893	1652	1153	1589	46.206	54.9654	73.6092	16.3934	12.775	16.6496	8.12e-10	-1.76634	down
gene21770	107055361	#N/A	LOC107055361	2774	2372	3700	558	377	385	80.219	62.6578	104.219	14.7157	10.5995	10.7753	3.3e-10	-2.75979	down
gene2178	396481	ENSGALG00000043044	IL1R1	568	549	515	330	243	235	4.73096	4.09331	4.5689	2.31043	3.10043	2.68901	0.00176601	-1.02405	down
gene21805	420121	ENSGALG00000033270	KLHL26	16	21	23	44	73	56	0.125891	0.146019	0.168249	0.329503	0.577026	0.4167	0.0288049	1.53026	up
gene21918	107057619	ENSGALG00000032854	ACP5	2728	2936	2379	8750	7022	6148	61.2806	60.2471	52.0482	179.261	153.462	133.945	7.66e-11	1.43979	up
gene21963	107055390	#N/A	LOC107055390	844	1059	1339	477	326	197	16.2446	18.6274	25.1186	8.36876	6.10674	3.67999	1.91e-05	-1.70884	down
gene22039	396007	ENSGALG00000035350	PMEL	780	807	866	2035	1961	1672	9.08306	8.58644	9.52387	21.6306	21.6912	18.502	3.18e-10	1.20156	up
gene2211	414870	ENSGALG00000016804	SLC5A7	270	230	289	112	102	157	1.61705	1.08232	1.69124	1.15736	0.445874	0.904024	0.017763	-1.09593	down
gene22129	100858734	ENSGALG00000035502	ZBTB39	33	33	8	65	100	89	0.339438	0.302064	0.070951	0.608148	1.00757	0.888644	0.00512737	1.78434	up
gene22132	776432	ENSGALG00000041909	RDH16	18	23	15	54	44	54	0.332904	0.390349	0.272331	0.919078	0.79072	0.970968	0.0459136	1.44076	up
gene223	427846	#N/A	CDHR3	185	154	119	81	74	57	1.83926	1.83542	1.51539	0.836822	1.00606	0.384809	0.0461595	-1.12126	down
gene22337	776507	ENSGALG00000032803	LOC776507	557	883	1165	296	327	257	6.59739	9.57834	13.486	3.20038	3.78212	2.95237	0.00469632	-1.56722	down
gene22338	101752158	ENSGALG00000037166	LOC101752158	2714	2969	3979	1205	963	1126	33.9339	35.0149	48.5232	13.7847	12.1217	13.6947	1.01e-06	-1.56032	down
gene22339	107049268	#N/A	LOC107049268	102	112	130	49	32	57	0.63948	0.648406	0.798714	0.278843	0.190961	0.345819	0.0274875	-1.32393	down
gene22428	414797	ENSGALG00000035927	ST8SIA5	225	72	231	20	34	43	1.18448	0.845783	1.53435	0.224085	0.410582	0.511337	0.0181086	-2.46162	down
gene22494	100857191	ENSGALG00000046192	LOC100857191	38	47	103	0	10	2	0.610393	0.680235	1.60817	0	0.156567	0.02979	0.00271071	-3.95903	down
gene2250	418750	ENSGALG00000016836	TUBGCP3	442	372	383	898	929	930	3.15017	2.42346	2.66294	5.9334	6.4482	6.43546	1.5e-06	1.19581	up
gene22514	100858799	ENSGALG00000002165	UNC13B	404	410	438	82	86	100	2.67562	2.45904	2.85034	0.48445	0.552799	0.403972	6.6e-09	-2.22791	down
gene22530	100859339	ENSGALG00000027630	NPR2	6	19	10	62	53	36	0.044317	0.125583	0.072434	0.419454	0.377582	0.258146	0.00271119	2.12175	up
gene22538	396260	ENSGALG00000025945	AVD	2789	5683	9307	916	841	1080	130.711	243.149	426.905	26.2785	24.8995	30.432	0.0156732	-2.64843	down
gene22551	427421	ENSGALG00000002854	PDZD2	530	581	665	135	160	132	1.16026	1.18949	1.41812	0.233352	0.296822	0.246009	1.66e-10	-2.06018	down
gene22563	427429	ENSGALG00000003326	AMACR	386	343	351	710	789	765	5.9141	4.8081	5.24146	9.93053	11.7771	11.3859	0.000104609	1.06159	up
gene22565	427430	ENSGALG00000027887	C1QTNF3	34	39	45	13	15	13	0.315729	0.33749	0.418735	0.113061	0.130742	0.111879	0.0402999	-1.52841	down
gene22596	427449	ENSGALG00000003803	DAB2	1481	1535	1076	2816	2734	2731	10.6321	9.58735	7.28529	17.7631	18.7181	18.3029	9.64e-09	1.01389	up
gene22600	427183	ENSGALG00000014824	PTGER4	112	111	124	24	47	41	0.86826	0.788048	0.939039	0.169884	0.351764	0.309891	0.00537001	-1.63082	down
gene22613	431587	#N/A	SELENOP1	68	93	186	299	255	442	0.787422	0.941599	2.08033	3.07801	2.75183	5.01021	0.00762445	1.51634	up
gene22618	427193	ENSGALG00000014863	TMEM267	129	109	99	238	402	348	1.01637	0.805058	0.762291	1.76365	3.08523	2.66234	0.000220681	1.54939	up
gene22636	427199	ENSGALG00000014906	MOCS2	329	360	285	677	671	685	8.17208	7.98202	6.92561	13.8539	18.593	17.6602	0.000265206	1.05916	up
gene22714	431584	ENSGALG00000023411	CD180	11	7	5	60	48	62	0.107805	0.066553	0.051926	0.576633	0.498441	0.640219	3.86e-05	2.87265	up
gene22800	395475	ENSGALG00000010158	KANK1	268	241	224	60	45	82	1.49415	1.21927	1.2118	0.297931	0.231738	0.434576	2.27e-05	-1.97679	down
gene22861	100858941	#N/A	LOC100858941	629	378	412	252	277	132	1.72197	0.939262	1.0951	0.626858	0.72635	0.336237	0.041993	-1.11901	down
gene22951	101750148	#N/A	LOC101750148	35	53	64	14	9	4	0.260255	0.363622	0.473654	0.092145	0.059796	0.022354	0.000381318	-2.50465	down
gene22974	427263	ENSGALG00000015180	PSAT1	2186	1931	2632	1127	1130	1025	19.3665	15.6291	22.7085	9.09834	9.73871	8.8012	1.48e-05	-1.04967	down
gene23009	107052324	#N/A	LOC107052324	109	190	199	0	107	46	0.473532	0.752179	0.840684	0	0.45251	0.192826	0.0191709	-1.6816	down
gene23041	429929	ENSGALG00000028005	GADD45G	345	394	426	131	183	149	13.3098	10.4146	15.3225	3.26432	5.0872	3.95012	0.000530243	-1.33222	down
gene23089	396100	ENSGALG00000000280	EFNA5	229	289	248	93	91	119	1.3286	1.5279	1.40258	0.489493	0.619744	0.667624	0.00349663	-1.33721	down
gene23100	769132	ENSGALG00000026768	SLCO4C1	955	1081	1267	465	469	414	6.03014	5.80526	7.39543	2.64525	2.60755	3.081	1.8e-08	-1.29817	down
gene23154	396219	ENSGALG00000015425	LPL	93	117	110	17	3	18	0.704795	0.872037	0.950309	0.112948	0.014233	0.129326	5.88e-07	-3.08199	down
gene23157	373945	ENSGALG00000015433	ABCA1	6452	6790	5858	1212	1216	1211	20.6369	19.6354	18.1424	3.61961	3.86129	3.8738	3.6e-54	-2.39559	down
gene23166	427305	ENSGALG00000027472	TMEM38B	175	175	149	324	357	336	1.45897	1.47248	1.23519	2.5231	2.91983	2.7349	0.0142288	1.02362	up
gene2317	100858263	ENSGALG00000022750	GPR18	48	39	21	143	147	163	0.415158	0.307717	0.17245	1.14094	1.25004	1.38468	0.000148624	2.06315	up
gene23204	100859519	ENSGALG00000027907	NR2F1	221	162	166	424	420	320	2.6362	2.01943	2.13061	4.9051	4.88869	3.86225	0.00548338	1.07188	up
gene23544	107049324	#N/A	LOC107049324	172	144	199	447	388	316	1.84437	1.41594	1.99555	4.3426	4.04081	3.25076	0.00303017	1.14727	up
gene2378	418805	ENSGALG00000016911	RNF219	341	302	195	751	672	785	2.3031	2.28588	0.922757	4.64781	4.49604	5.40475	6.2e-07	1.39204	up
gene23837	101750255	#N/A	SPTBN2	244	294	273	723	552	521	1.79838	1.65835	1.64143	3.76846	3.07451	3.55108	0.000225066	1.14109	up
gene23929	693263	ENSGALG00000029971	PGLYRP2	100	105	95	45	36	30	1.96208	1.56727	1.43069	0.641675	0.569831	0.437482	0.0199691	-1.44249	down
gene24001	100858884	#N/A	LOC100858884	2133	2831	2657	1342	983	1116	51.3942	63.5746	61.85	27.4574	20.9052	23.3839	1.29e-10	-1.151	down
gene2405	418818	ENSGALG00000016927	KLF5	157	167	214	104	77	77	2.1442	2.07879	2.84514	1.28552	1.01871	1.01041	0.0457623	-1.07026	down
gene24076	430862	#N/A	LOC430862	13	18	27	49	64	42	0.052204	0.068527	0.111826	0.189323	0.264263	0.173915	0.0491169	1.4151	up
gene24110	107049573	#N/A	LOC107049573	516	1034	907	230	395	548	6.70627	12.2748	11.4775	2.71938	4.99118	6.89935	0.0491169	-1.05329	down
gene24149	107049603	ENSGALG00000041280	LOC107049603	43	88	81	16	29	25	0.292386	0.653963	0.647524	0.135053	0.235441	0.204439	0.0160475	-1.58732	down
gene24169	776208	#N/A	CHIR-AB-600	3322	2431	3719	1270	1133	1646	52.0976	31.0142	56.5285	15.7183	16.4235	24.2199	0.000631571	-1.23724	down
gene24198	107049633	#N/A	LOC107049633	407	428	424	306	72	234	13.4378	15.4069	13.3416	9.20846	2.31478	7.49684	0.00795077	-1.05477	down
gene242	396076	ENSGALG00000007917	LAMB4	8	6	4	165	223	169	0.037699	0.026448	0.016572	0.742147	1.06964	0.806794	1.79e-16	4.9451	up
gene24299	429249	ENSGALG00000030075	LOC429249	135	144	159	31	62	27	0.591171	0.642502	0.677752	0.121027	0.260771	0.114124	0.000634145	-1.86858	down
gene24320	100857380	ENSGALG00000043727	NR4A1	44	38	41	19	6	18	0.487821	0.388625	0.440995	0.186037	0.055205	0.189468	0.0402399	-1.53061	down
gene24448	107049811	#N/A	LOC107049811	57	98	83	20	15	25	1.07478	1.69161	1.52449	0.333803	0.263174	0.441505	0.0018701	-1.98398	down
gene24461	107049821	#N/A	SRPK3	68	98	68	212	200	194	3.17017	3.11183	2.47996	8.57109	7.18323	6.49131	0.00629126	1.37491	up
gene2448	769506	ENSGALG00000016959	DGKH	1318	2091	2334	469	897	794	3.34286	4.25302	4.27084	1.25383	1.52795	1.43899	0.00115166	-1.40387	down
gene2452	418837	#N/A	EPSTI1	1814	1871	2133	592	451	484	30.0901	28.3558	34.4717	8.95552	7.26928	7.77774	9.02e-24	-1.93863	down
gene24603	100858168	#N/A	LOC100858168	860	1031	887	175	355	380	11.1401	12.1988	11.1928	2.06337	4.46468	4.77494	1.41e-10	-1.60359	down
gene24604	100859740	ENSGALG00000051974	LOC100859740	1281	1684	1500	978	423	572	31.4188	37.7412	35.8538	22.2355	10.0788	13.5914	2.56e-05	-1.18791	down
gene24643	101751286	#N/A	LOC101751286	337	321	338	846	695	587	12.5397	10.9213	12.359	32.0575	25.1315	21.3619	0.000117282	1.08519	up
gene2482	428070	ENSGALG00000016992	HTR2A	125	172	182	29	22	37	1.10423	1.39053	1.56858	0.227604	0.188385	0.31666	5.9e-06	-2.44533	down
gene24820	107049126	#N/A	LOC107049126	49	88	74	0	0	52	2.53235	4.18955	3.73828	0	0	2.58882	0.0262021	-1.99728	down
gene2494	418865	ENSGALG00000017005	CAB39L	2219	3370	2864	1049	1478	1342	22.2601	32.0932	27.5975	9.70267	14.043	12.8919	6.83e-06	-1.12176	down
gene24959	426542	#N/A	LOC426542	38	63	34	23	11	12	1.01353	1.52314	0.860438	0.549949	0.261708	0.307801	0.0323634	-1.55548	down
gene2496	418867	#N/A	PHF11	1115	1293	1466	365	312	303	15.0934	15.4855	18.9416	4.3399	3.96106	4.07938	3.84e-19	-1.98918	down
gene24998	425238	ENSGALG00000047838	LOC425238	61	85	43	166	128	123	0.862473	1.60481	0.778658	2.46055	3.22831	2.87137	0.0486175	1.14263	up
gene25013	430189	ENSGALG00000051101	BLA	661	730	731	104	142	178	71.3775	71.9752	76.9262	10.1675	14.842	18.6488	8.25e-15	-2.32211	down
gene25174	101749442	#N/A	CLDN7	220	220	182	752	643	517	7.97146	7.28277	6.4192	24.8682	22.6896	18.1967	1.12e-07	1.61241	up
gene25239	107050412	ENSGALG00000044018	LOC107050412	314	369	255	1227	1139	1088	6.17663	6.40205	4.62108	21.676	21.1066	20.8409	6.11e-16	1.87896	up
gene2524	770107	ENSGALG00000017019	WDFY2	975	953	1282	482	454	481	11.329	10.1214	14.4993	5.08046	5.1194	5.40932	3.28e-06	-1.18764	down
gene2534	418884	ENSGALG00000028083	THSD1	26	29	11	73	88	94	0.106634	0.10969	0.041754	0.288531	0.360959	0.394092	0.00206326	1.95433	up
gene25345	107050507	#N/A	LOC107050507	403	432	494	304	225	95	5.08226	4.92075	5.96144	3.82	2.74757	1.01218	0.00255323	-1.10466	down
gene25360	101748102	#N/A	MUS81	86	116	101	345	334	271	2.82022	2.9039	2.98561	8.72544	11.0423	8.13303	9.86e-05	1.64715	up
gene25422	107050564	ENSGALG00000047749	LOC107050564	74	64	51	252	260	198	2.61687	1.95775	1.79537	8.37702	8.99321	6.96945	5.34e-05	1.90157	up
gene25465	107050599	#N/A	LOC107050599	888	933	888	2096	2104	1826	41.5336	39.8331	40.4503	89.3907	95.7101	82.8378	1.51e-09	1.14834	up
gene25554	431457	#N/A	LOC431457	143	161	159	338	281	376	1.06255	1.09258	1.37376	2.30267	2.56932	3.38987	0.00864678	1.09987	up
gene261	426068	#N/A	CELSR1	127	144	254	50	88	57	0.338827	0.352074	0.976251	0.121	0.227808	0.148795	0.037298	-1.432	down
gene26198	107051206	#N/A	LOC107051206	209	192	186	475	491	478	11.6009	11.7433	12.1403	20.2966	32.0535	31.1051	0.000193306	1.29234	up
gene26201	101751101	#N/A	LOC101751101	65	77	59	225	273	208	3.91063	4.21796	3.43321	12.4162	16.0404	12.1975	0.000125753	1.8124	up
gene26270	107051272	#N/A	LOC107051272	137	185	132	417	467	430	5.54976	7.00853	5.45312	15.6757	18.3726	16.9041	2.98e-05	1.53588	up
gene26273	107051275	#N/A	ETFB	179	232	183	598	667	441	12.0351	14.2308	12.0576	36.7072	43.6731	28.9923	2.26e-06	1.52148	up
gene2632	418939	#N/A	AMER2	65	99	64	22	37	23	0.170641	0.237742	0.162721	0.050796	0.092677	0.058746	0.0248763	-1.46711	down
gene26375	107051366	#N/A	FRMD8	192	209	172	395	414	413	4.02764	4.05415	3.53096	7.64137	8.44354	8.47421	0.00413998	1.09042	up
gene2641	418947	ENSGALG00000017126	ZDHHC20	2173	2426	2882	1265	1072	1200	11.5629	11.5717	14.6608	6.00754	5.45054	6.1576	2.76e-08	-1.08694	down
gene26513	107051489	#N/A	LOC107051489	751	833	850	326	292	285	14.7252	14.9101	16.2257	5.8167	5.5674	5.40388	7.31e-08	-1.436	down
gene2663	418962	#N/A	ARHGAP20	87	91	40	200	229	259	0.633976	0.600336	0.282233	1.61486	1.6236	1.83583	0.000499548	1.6602	up
gene2702	418982	ENSGALG00000019061	MMP1	3165	5176	7598	1137	1233	1381	40.9285	61.1424	103.573	13.4052	15.5109	17.3083	0.00437981	-2.08758	down
gene2724	428088	ENSGALG00000017199	MAML2	164	163	217	34	74	70	0.653976	0.593465	0.846199	0.123946	0.286402	0.268473	0.00164683	-1.61085	down
gene2731	428089	ENSGALG00000017204	SESN3	374	234	238	653	653	695	1.09238	0.629239	0.697394	1.77564	1.8664	1.96989	2.33e-05	1.22911	up
gene2735	428091	ENSGALG00000017208	AMOTL1	185	199	326	121	110	91	0.951441	1.11241	1.99649	0.803499	0.725012	0.421295	0.0272886	-1.15079	down
gene2742	418998	ENSGALG00000043027	HEPHL1	156	245	433	40	25	46	0.915847	1.07551	2.55205	0.160886	0.107327	0.198568	0.00470083	-2.91538	down
gene2767	428095	ENSGALG00000028018	RAB38	155	187	159	93	62	65	1.11263	1.2791	1.11508	0.638421	0.453047	0.487869	0.0274181	-1.19375	down
gene2777	419019	ENSGALG00000017246	ME3	32	58	67	10	5	7	0.464611	0.996504	1.15404	0.110491	0.081356	0.106298	6.03e-05	-2.84065	down
gene2795	426394	#N/A	SYTL2	84	66	75	234	218	230	0.295656	0.214907	0.281396	1.31177	0.755901	1.37059	0.000816012	1.58942	up
gene2920	419070	ENSGALG00000034967	GDPD5	235	384	351	119	110	108	1.32263	1.97889	1.42687	0.618206	0.659138	0.50842	0.00025422	-1.52381	down
gene2922	396228	ENSGALG00000011214	SERPINH1	124	186	159	66	69	78	1.07081	1.43558	1.34554	0.575565	0.601869	0.64187	0.0392164	-1.13544	down
gene2932	419064	ENSGALG00000017321	PLEKHB1	251	251	261	622	712	689	2.57852	2.34799	2.61156	5.87007	7.13826	6.86552	1.6e-06	1.40262	up
gene297	417739	ENSGALG00000040023	MAPK11	2395	3063	3235	867	760	1049	21.3531	27.0544	30.2515	7.15854	6.79303	9.50524	6.11e-16	-1.70132	down
gene31	107052555	#N/A	LOC107052555	136	81	74	12	8	6	2.32934	1.25263	1.22331	0.164479	0.116052	0.084269	7.17e-06	-3.50563	down
gene3177	107055668	#N/A	LOC107055668	0	22	0	87	102	51	0	0.709577	0	2.81114	3.51805	1.72673	2.88e-06	3.50731	up
gene3294	107055788	#N/A	LOC107055788	82	37	28	178	138	100	3.49142	1.35166	0.970044	9.03019	8.02512	5.7617	0.00774751	1.47664	up
gene3297	107055791	#N/A	LOC107055791	217	402	241	0	0	58	5.28428	8.75596	5.63822	0	0	1.51539	3.7e-09	-3.8632	down
gene3314	107055808	#N/A	LOC107055808	184	467	495	1134	1083	891	2.95003	8.49355	8.57319	19.0259	19.7967	14.4697	1.87e-07	1.44355	up
gene3359	430336	ENSGALG00000043137	SMARCD3	280	269	268	98	91	85	0.707088	0.592242	1.09557	0.209284	0.208379	0.192923	0.000393235	-1.58352	down
gene3382	107052491	ENSGALG00000053653	LOC107052491	379	387	332	883	976	778	4.83881	4.51565	4.13355	10.3551	12.196	9.6662	7.77e-07	1.25982	up
gene3386	429682	ENSGALG00000029569	LOC429682	16	26	4	117	83	69	0.337717	0.500763	0.080059	2.25974	1.69152	1.40832	5.31e-05	2.55572	up
gene3411	101751764	ENSGALG00000052737	GIMAP8L1	440	497	662	57	66	48	4.99681	5.26532	7.03954	0.602803	0.707498	0.496885	1.69e-15	-3.2306	down
gene3432	420389	ENSGALG00000005292	KLHL40	127	190	184	63	37	45	0.598475	0.8219	0.848189	0.268524	0.168023	0.203373	0.000664728	-1.79372	down
gene348	417774	ENSGALG00000026838	MDFIC	520	428	450	220	223	158	3.3322	2.5037	2.80708	1.2846	1.38727	0.982531	0.000518296	-1.22854	down
gene3580	395560	ENSGALG00000007140	NRP1	393	525	437	17	14	18	1.64325	2.1541	1.91606	0.061248	0.055601	0.071045	3.73e-28	-4.78972	down
gene3656	428420	ENSGALG00000008591	CACNB2	109	52	27	260	250	275	0.391835	0.17442	0.095874	0.87075	0.891843	0.973556	6.59e-06	2.04475	up
gene3660	420515	ENSGALG00000008638	MMR1L3	1407	1131	749	4918	4356	3925	6.51959	4.79942	3.35472	20.786	19.5982	18.1982	1.96e-29	1.99608	up
gene3691	420537	ENSGALG00000008976	ADAM22	168	158	142	421	510	491	0.518309	0.423598	0.407023	1.13362	1.48247	1.42	5.84e-06	1.59971	up
gene3699	420540	ENSGALG00000009006	STEAP1	123	84	125	19	15	19	0.873821	0.547358	0.86894	0.118202	0.10367	0.125697	9.54e-06	-2.66169	down
gene372	396202	ENSGALG00000009514	NRCAM	76	96	103	14	12	13	0.27917	0.678951	0.390214	0.044711	0.042501	0.043849	7.73e-06	-2.82172	down
gene3727	420559	ENSGALG00000009479	SAMD9L	6709	6182	6274	114	77	125	29.4224	24.7775	26.7963	0.453557	0.327516	0.532255	2.77e-219	-5.93075	down
gene3738	420567	ENSGALG00000009670	SGCE	241	289	213	565	528	474	3.04443	2.94369	1.98814	6.93935	4.84388	5.11359	0.00128394	1.07456	up
gene3756	420576	ENSGALG00000010259	COL28A1	228	245	297	56	39	74	1.98456	1.91905	2.42721	0.307433	0.226427	0.436154	1.97e-06	-2.19327	down
gene3763	420581	ENSGALG00000010708	ICA1	418	388	407	206	201	166	4.82168	3.80448	4.36619	2.01709	2.13118	1.8332	0.00428237	-1.09027	down
gene3776	420588	ENSGALG00000010770	SCIN	6442	7199	7426	23370	19111	19890	38.2932	39.0958	43.0019	126.698	110.516	114.668	6.04e-24	1.55968	up
gene3811	420606	ENSGALG00000010901	ABCB5	40	75	75	28	14	12	0.212727	0.364557	0.384312	0.134538	0.072485	0.060686	0.00702045	-1.82216	down
gene3822	395337	ENSGALG00000010915	IL6	128	157	165	69	52	76	0.390632	0.438484	0.4917	0.190977	0.15283	0.224844	0.032212	-1.19533	down
gene3858	374051	ENSGALG00000028095	HOXA1	70	76	63	23	30	17	0.994163	0.9796	0.864218	0.287418	0.407945	0.23179	0.0178935	-1.58066	down
gene3881	428436	ENSGALG00000011145	TRIL	33	54	58	9	21	3	0.099694	0.15013	0.172648	0.025139	0.060623	0.006044	0.00244884	-2.13094	down
gene393	417802	ENSGALG00000009638	ANO6	73	139	90	19	38	44	0.294798	0.515351	0.357457	0.067021	0.149481	0.171689	0.00959653	-1.56397	down
gene3946	420664	ENSGALG00000011481	GPD1L	843	796	789	1641	1858	1661	5.82879	5.04585	5.3015	10.3349	12.498	11.129	3.95e-08	1.08225	up
gene3967	428446	ENSGALG00000011518	POMGNT2	86	171	76	216	260	230	1.38656	2.56013	1.16074	3.2736	4.13124	3.81446	0.0254819	1.09767	up
gene402	417807	ENSGALG00000008497	SLC38A2	28659	27186	27800	12665	14080	11984	134.059	121.593	135.295	56.1095	63.0755	57.6015	8.75e-12	-1.11682	down
gene4023	420706	ENSGALG00000033171	TGM4	168	410	485	98	55	69	1.93153	4.80049	5.79075	1.02541	0.760592	0.9805	0.00736386	-2.26149	down
gene4062	776499	ENSGALG00000034493	DCLK3	443	260	219	891	689	607	2.6189	1.42445	1.28363	4.84518	3.65498	3.22431	0.000476386	1.22793	up
gene4063	420728	#N/A	TRANK1	16000	17698	23253	2144	1836	2068	44.3007	43.7075	62.2169	5.34249	4.90252	5.52927	1.18e-18	-3.24209	down
gene407	417810	ENSGALG00000009739	AMIGO2	50	58	54	8	9	16	0.69669	0.734507	0.728201	0.102166	0.11021	0.210219	0.000889425	-2.29288	down
gene4133	396361	ENSGALG00000034616	INHBA	125	270	193	20	12	34	0.957245	2.27624	1.35528	0.169054	0.070346	0.294694	7.44e-07	-3.14485	down
gene4261	420841	ENSGALG00000012704	MYLIP	387	320	300	125	119	81	1.26171	0.952886	1.58202	0.370676	0.377051	0.255012	7.1e-05	-1.64262	down
gene4269	420846	ENSGALG00000012712	RBM24	5177	5850	5152	2340	2680	2664	42.939	45.7404	42.275	17.2917	20.6072	20.4749	5.88e-12	-1.07516	down
gene4277	770283	ENSGALG00000012730	GFOD1	6064	7147	9448	2308	2352	2344	21.0045	22.6253	31.8952	7.28832	7.918	7.87857	1.22e-06	-1.69852	down
gene428	107052586	#N/A	LOC107052586	175	227	153	95	69	97	5.15638	6.13619	4.40918	2.55579	1.9664	2.76322	0.0378389	-1.08872	down
gene4289	395736	ENSGALG00000012747	NEDD9	196	169	148	427	384	379	1.11915	0.882753	0.824583	2.22903	2.16754	2.10096	0.00157034	1.20535	up
gene4363	420894	ENSGALG00000019555	SERPINB1	34	48	35	8	4	0	0.333303	0.424605	0.332242	0.070504	0.035437	0	1.59e-05	-3.30218	down
gene4366	395715	ENSGALG00000019553	SERPINB10B	129	195	169	65	66	53	1.72516	2.38266	2.19324	0.789777	0.844417	0.686386	0.00765276	-1.42106	down
gene4367	420896	ENSGALG00000019552	SERPINB2	71	141	180	14	28	7	0.92704	1.68971	2.30415	0.157003	0.357268	0.08131	0.000308428	-2.99587	down
gene4370	420898	ENSGALG00000043252	OVALX	216	194	102	29	61	18	1.71837	1.40323	0.515648	0.133625	0.457508	0.086166	0.000811253	-2.24555	down
gene4401	373905	ENSGALG00000012952	BASP1	150	129	153	41	13	12	4.24951	3.35953	4.23438	1.05321	0.349507	0.290195	1.32e-06	-2.73567	down
gene4553	403120	ENSGALG00000013575	IFI6	566	595	968	37	20	34	33.0131	31.6719	54.9559	1.92355	1.11884	1.88227	2.49e-11	-4.56022	down
gene4616	421047	ENSGALG00000032087	MC5R	46	70	52	20	15	8	0.384491	0.384757	0.238491	0.333637	0.191818	0.118287	0.00424353	-1.97021	down
gene4629	421035	ENSGALG00000013830	PRELID3A	829	1080	1250	575	456	504	10.6656	12.4316	15.2359	6.55212	5.53996	6.15007	9.19e-05	-1.04614	down
gene4639	421052	ENSGALG00000042134	PIEZO2	34	40	74	21	8	15	0.096499	0.104746	0.209529	0.055588	0.021516	0.039798	0.0323884	-1.76583	down
gene4683	421057	ENSGALG00000014811	SMCHD1	10174	10517	10363	4264	4213	4328	42.8842	40.4821	43.0526	16.5577	17.2567	17.6868	2.42e-17	-1.2828	down
gene4693	421061	ENSGALG00000014910	COLEC12	1284	1255	908	4841	4174	4099	6.61157	5.47011	4.59449	20.0619	19.0495	18.2619	5.64e-33	1.92169	up
gene4718	428523	ENSGALG00000015034	ANKRD29	284	194	244	765	624	477	1.34393	0.844244	1.13965	3.31339	2.88694	2.24323	2.72e-05	1.35301	up
gene4719	428524	ENSGALG00000015056	LAMA3	690	592	509	1575	1331	1361	2.73488	2.17424	2.04976	6.23808	4.60804	5.857	2.55e-09	1.24328	up
gene4732	421086	ENSGALG00000015122	TAF4B	1784	1828	2052	733	734	818	11.5698	11.2574	13.4762	4.50298	4.61908	5.13914	6.06e-12	-1.31462	down
gene4746	421092	ENSGALG00000015151	B4GALT6	50	64	35	146	144	139	0.28819	0.336695	0.196241	0.767406	0.812242	0.778276	0.00629126	1.52787	up
gene4885	426446	ENSGALG00000031860	ADHFE1	23	25	22	124	166	155	0.31909	0.326552	0.303585	1.70087	2.44176	2.31188	1.66e-06	2.66826	up
gene4918	431181	ENSGALG00000031693	KCNB2	829	801	523	1456	1470	1433	2.14165	1.89811	1.54011	4.64266	4.01079	3.70753	1.16e-06	1.01394	up
gene4939	395904	ENSGALG00000037164	ZFHX4	34	46	37	7	17	11	0.056775	0.070762	0.060282	0.009405	0.026729	0.016654	0.018134	-1.73257	down
gene4947	101750271	ENSGALG00000046879	LOC101750271	165	211	268	81	82	32	0.737728	0.673291	1.12748	0.250624	0.242234	0.110049	0.000373614	-1.73179	down
gene495	417868	ENSGALG00000031340	E2F7	187	148	151	411	531	460	0.896489	0.648485	0.703927	1.79587	2.47507	2.13618	1.68e-05	1.52148	up
gene4979	396257	ENSGALG00000030781	CA2	111	124	147	458	343	343	2.12373	2.18349	2.76042	8.0526	6.43109	6.40627	5.44e-05	1.57379	up
gene4989	420216	ENSGALG00000034806	SLC7A7	144	297	283	21	9	34	0.626031	1.44525	1.38469	0.071912	0.115169	0.541148	6.98e-08	-3.49456	down
gene5033	374102	ENSGALG00000031424	SDC2	947	1184	1220	557	542	524	8.90771	10.1776	11.182	4.77212	4.95971	4.77314	4.61e-06	-1.04868	down
gene5042	107052770	#N/A	LOC107052770	56	65	100	8	17	7	1.7469	1.64209	2.59682	0.187343	0.395011	0.06403	2.41e-05	-2.78936	down
gene5191	420324	ENSGALG00000042548	LRRC6	67	81	43	239	213	240	0.33012	0.327255	0.137727	0.680647	1.24519	0.704898	9.68e-05	1.8582	up
gene5200	396140	ENSGALG00000037773	ST3GAL1	213	269	281	40	60	40	1.48132	1.58249	1.95279	0.208591	0.336275	0.220559	1.59e-07	-2.44567	down
gene5207	420317	ENSGALG00000031519	KHDRBS3	948	853	1007	403	435	347	13.132	10.981	13.5544	5.16899	5.85617	4.72914	4.32e-07	-1.25297	down
gene5217	420315	ENSGALG00000038022	COL22A1	45	55	67	7	4	2	0.15192	0.168865	0.217495	0.018538	0.01283	0.003302	5.36e-07	-3.6988	down
gene5232	420304	ENSGALG00000037014	TSNARE1	14	3	4	38	34	47	0.169662	0.033271	0.046633	0.422632	0.423167	0.560108	0.000645341	2.47244	up
gene5243	395550	ENSGALG00000041621	LY6E	24280	23924	29585	4205	3705	3750	643.516	579.235	763.789	101.613	95.4968	96.3631	1.55e-33	-2.74644	down
gene5244	101747995	ENSGALG00000054636	LOC101747995	309	470	700	149	114	112	1.92262	2.45051	4.28118	0.852827	0.6648	0.711624	0.00412325	-1.98629	down
gene5246	420300	ENSGALG00000039585	LY6EL	51	54	58	25	10	9	1.82907	1.87263	2.15935	0.830773	0.309893	0.256375	0.00633858	-1.90769	down
gene536	396028	ENSGALG00000011206	KITLG	34	41	59	0	2	14	0.625606	0.868851	0.934617	0	0.023939	0.156163	3.03e-05	-3.05258	down
gene5660	101750093	#N/A	NPAS4	73	61	40	6	40	6	1.15092	0.887148	0.604843	0.046567	0.577267	0.055798	0.0276806	-1.73649	down
gene5682	421261	ENSGALG00000026999	SNRPB2	761	702	637	1591	1511	1392	21.3111	17.9616	17.3715	40.6568	41.17	37.803	1.14e-07	1.09029	up
gene5719	428554	ENSGALG00000008960	KCNK12	55	37	13	109	133	142	0.603516	0.313576	0.122057	0.735952	1.50053	1.56911	0.00103474	1.86413	up
gene572	417905	ENSGALG00000011320	TMCC3	115	136	167	15	44	42	0.582838	0.629236	0.821139	0.067471	0.212508	0.205884	0.000221238	-2.04294	down
gene5732	421284	ENSGALG00000026491	TMEM17	182	203	173	86	68	111	3.28849	3.65716	3.08218	1.43513	0.925512	1.56294	0.0400936	-1.07641	down
gene5747	769612	ENSGALG00000008811	SLC1A4	23096	28817	27550	2993	3634	3687	59.0427	65.9815	68.5769	8.24986	8.87118	8.98689	1.84e-77	-2.94487	down
gene5768	421266	ENSGALG00000008757	CNRIP1	100	92	83	24	32	24	1.45833	1.2184	1.17713	0.306437	0.454413	0.338548	0.00406154	-1.7856	down
gene5805	416735	ENSGALG00000008996	ANKEF1	1150	898	787	392	580	268	3.28373	2.76484	3.2556	0.652765	1.04816	0.379927	0.0028771	-1.20086	down
gene583	417916	ENSGALG00000011409	SNRPF	1065	3048	901	3931	3566	3485	72.0241	188.435	59.3554	242.563	234.752	228.652	0.0117625	1.15101	up
gene584	417917	ENSGALG00000011414	AMDHD1	1629	19	1941	25	66	20	75.8329	0.116194	88.9234	0.149287	2.258	0.253426	0.023528	-5.04462	down
gene5889	421315	ENSGALG00000009219	STUM	55	58	147	4	9	6	0.375712	0.327655	0.898165	0.022774	0.049417	0.036371	0.00651312	-3.77834	down
gene5922	554217	ENSGALG00000009392	TLR5	38	38	22	163	224	215	0.335806	0.271804	0.227039	1.18748	1.76313	1.70311	2.67e-07	2.62004	up
gene5933	421340	ENSGALG00000009450	DUSP10	947	942	1475	556	587	543	7.54358	6.57772	10.9738	3.86995	4.3646	4.48138	0.0145686	-1.00463	down
gene5981	421369	ENSGALG00000049422	ATF3	2117	2810	3828	755	686	792	20.9449	26.3417	37.8914	6.90043	6.57071	7.62322	3.86e-05	-1.97509	down
gene6	426867	ENSGALG00000039682	HCLS1	1638	1731	1193	3186	3667	3392	17.7019	17.0365	12.5814	31.2722	38.2531	35.1867	4.53e-12	1.16618	up
gene6000	771269	ENSGALG00000009881	HHAT	91	100	72	184	177	195	0.90311	0.898625	0.804394	1.91328	1.96639	2.14892	0.041081	1.07832	up
gene6015	428568	ENSGALG00000009911	GLTSCR1L	345	478	488	164	139	138	1.16572	1.44592	0.897212	0.305661	0.229081	0.227982	1.71e-05	-1.57469	down
gene6077	107052968	#N/A	LOC107052968	341	450	438	201	220	193	4.29492	5.22989	5.42856	2.24024	2.63629	1.28069	0.00807316	-1.0018	down
gene608	417926	ENSGALG00000011531	APAF1	3269	3158	3537	1607	1347	1624	14.9495	14.284	17.8965	6.75229	5.9828	7.96967	2.49e-11	-1.1296	down
gene6115	421434	ENSGALG00000010149	CMTR1	6136	6472	7538	2525	2578	2613	31.1864	30.0644	37.2802	11.7084	12.7785	12.8925	1.24e-18	-1.38974	down
gene6124	421439	#N/A	SLC29A1	1121	1377	1166	2623	2919	2594	13.1009	14.7399	13.0832	28.4331	33.2763	29.6326	7.97e-11	1.15052	up
gene6170	395147	ENSGALG00000010560	EIF2AK2	1216	1335	1712	383	414	452	10.517	10.5385	14.4753	2.98625	3.67222	3.80213	4.33e-10	-1.77519	down
gene6252	430770	ENSGALG00000013952	B3GALNT2	456	390	355	1005	973	1125	3.06865	2.40402	2.33075	6.23438	6.64867	7.38856	8.77e-09	1.36251	up
gene6294	421541	ENSGALG00000011111	PGBD5	34	59	65	9	5	7	0.090788	0.145476	0.171459	0.020094	0.010735	0.018442	4.01e-05	-2.91544	down
gene6297	421544	ENSGALG00000011136	CAPN9	132	115	218	18	11	21	0.649438	0.52091	1.13345	0.086305	0.052238	0.103623	9.34e-06	-3.22983	down
gene6396	421616	ENSGALG00000012300	RAB32	433	738	659	1214	1639	1017	4.22004	4.8606	3.91249	7.75662	20.2383	8.38392	0.00619918	1.08498	up
gene6437	101752200	#N/A	LOC101752200	65	88	100	19	27	23	0.473646	0.582686	0.708266	0.120901	0.189768	0.157042	0.00297712	-1.87305	down
gene6531	421696	ENSGALG00000013980	SLC2A12	261	262	142	596	493	517	1.75098	1.64401	0.939488	3.61755	3.22902	3.23074	0.000116368	1.26782	up
gene657	100858319	ENSGALG00000048097	HIST1H4I	397	502	569	42	270	189	16.6628	19.2237	23.268	1.58366	10.993	7.66968	0.000518447	-1.53955	down
gene6578	769021	ENSGALG00000014828	ECHDC1	76	101	73	174	255	317	0.868445	1.43193	0.979684	3.33995	4.15042	4.81117	0.00101573	1.58434	up
gene6604	769402	ENSGALG00000027036	PKIB	41	70	75	20	7	12	1.17981	1.89724	1.72724	0.484712	0.183786	0.206409	0.000814746	-2.26248	down
gene6615	395278	ENSGALG00000014873	GJA1	242	327	354	42	110	98	4.32527	5.33461	6.15891	0.670986	1.90886	1.6868	1.02e-05	-1.8765	down
gene6650	421744	ENSGALG00000014962	FAM26F	349	295	400	113	85	106	1.82737	1.08747	1.97303	0.49459	0.305997	0.810591	1.15e-05	-1.79179	down
gene6714	421779	ENSGALG00000015316	C3H6ORF203	150	126	125	295	320	305	3.85705	3.02563	3.20533	7.08395	8.19789	7.77932	0.00553905	1.1906	up
gene6726	445340	ENSGALG00000015388	PRDM1	182	235	219	129	89	95	1.55354	1.56903	1.58945	0.632308	0.726256	0.743185	0.0415326	-1.02832	down
gene6747	421797	ENSGALG00000015486	COQ3	300	308	224	696	846	746	5.67681	5.31188	4.11949	12.013	15.5677	13.6939	1.28e-07	1.458	up
gene676	769889	ENSGALG00000053511	APOLD1	40	64	47	5	0	8	0.394174	0.588883	0.45382	0.037428	0	0.078093	1.81e-06	-3.53676	down
gene6779	421812	ENSGALG00000015762	LYRM2	21	18	16	41	67	41	0.754994	0.581588	0.559445	1.35679	2.39931	1.46358	0.0471306	1.43385	up
gene678	417960	#N/A	GPRC5A	95	139	189	46	44	22	1.48009	1.91731	2.97913	0.585195	0.819874	0.266351	0.000858637	-1.92409	down
gene6786	421816	ENSGALG00000015779	PM20D2	2756	2617	2498	1495	1037	1372	11.8064	9.29495	10.0428	6.55409	4.81623	5.4006	1.23e-08	-1.02037	down
gene6810	421833	ENSGALG00000015833	NT5E	582	484	427	1012	1318	1175	4.26361	3.24653	3.14511	6.84845	9.40151	8.36285	5.67e-08	1.22596	up
gene6857	421860	ENSGALG00000039001	FILIP1	305	379	236	106	138	120	1.32947	1.20481	1.14852	0.559179	0.586675	0.632845	0.00169318	-1.33404	down
gene6879	421867	ENSGALG00000049067	RIMS1	181	142	263	7	8	22	1.49735	0.594526	2.20789	0.020749	0.026166	0.077177	9.49e-09	-3.98935	down
gene6952	428648	#N/A	KBTBD11	233	258	207	567	681	630	0.806038	0.80907	0.729076	1.83141	2.27665	2.19616	2.86e-06	1.42734	up
gene6989	421921	ENSGALG00000028982	CMPK2	3312	3316	4946	70	13	40	27.8302	25.4934	40.5013	0.532896	0.096739	0.317539	9.88e-30	-6.5775	down
gene7068	101751539	#N/A	LOC101751539	42	42	90	0	7	10	0.162648	0.148815	0.35817	0	0.023606	0.038041	0.00142728	-3.34689	down
gene7262	422054	ENSGALG00000016707	CLIC5	600	775	782	282	260	341	1.77216	2.13585	2.22837	0.775948	0.789522	1.03422	4.46e-06	-1.28932	down
gene7287	421720	ENSGALG00000039756	NKAIN2	242	275	225	146	114	101	2.55501	2.3386	2.06823	1.24181	1.02866	0.958324	0.0278195	-1.04552	down
gene7422	107056208	#N/A	LOC107056208	0	0	27	76	79	71	0	0	0.640526	1.74094	1.92559	1.70824	4.43e-06	3.04201	up
gene7477	428696	ENSGALG00000037390	GPR83L	83	80	67	21	30	32	0.120628	0.10536	0.094561	0.027935	0.042045	0.043932	0.0250061	-1.47085	down
gene7505	428692	ENSGALG00000004336	INPPL1	125	116	125	256	325	256	0.734076	0.743287	1.29984	1.44636	1.93007	1.48895	0.00783526	1.188	up
gene7516	428691	ENSGALG00000004128	CYSLTR1	33	48	35	164	179	117	0.246526	0.323626	0.249387	1.1163	1.2964	0.843608	0.000250911	1.98901	up
gene7520	422148	ENSGALG00000020331	P2RY10	49	54	44	127	135	97	0.416649	0.421466	0.371649	1.0698	1.13245	0.814805	0.0307903	1.28449	up
gene753	770747	ENSGALG00000045936	FAM83F	269	321	355	155	113	168	1.37633	1.50363	1.77164	0.724779	0.559548	0.833651	0.00872007	-1.12066	down
gene7540	101747811	#N/A	APLN	27	27	10	72	53	49	0.727233	0.665025	0.253773	1.80714	1.41046	1.30958	0.0400601	1.43774	up
gene7563	428699	#N/A	FRMPD3	170	158	202	79	95	75	1.98072	1.58975	2.32472	0.912537	1.27045	0.899364	0.040302	-1.09683	down
gene7576	422192	ENSGALG00000004999	TAF7	293	285	328	712	736	614	2.55139	2.22342	3.37471	5.91625	6.13694	5.54334	4.06e-05	1.17916	up
gene7619	422219	ENSGALG00000020316	IL13RA2	382	490	716	71	63	76	5.6495	5.4105	10.2017	0.893167	0.62761	1.13212	1.05e-06	-2.92371	down
gene7665	422244	#N/A	ADGRG4	248	223	337	84	80	72	2.7624	1.61226	4.99847	0.659682	0.555349	0.640802	7.21e-05	-1.7862	down
gene7686	422262	ENSGALG00000006808	TSPAN6	638	661	596	1542	1429	1432	10.6848	9.94883	9.69879	23.8639	21.3929	23.7042	5e-09	1.21115	up
gene7762	100859468	#N/A	LOC100859468	1120	1034	1226	753	405	500	10.0433	7.82559	9.73925	6.12702	3.32782	4.0616	2.5e-05	-1.04208	down
gene7787	422315	ENSGALG00000007608	ARHGEF9	286	424	329	92	114	123	1.11091	1.56506	1.25658	0.30816	0.400917	0.423059	4.49e-05	-1.65338	down
gene7797	422321	ENSGALG00000007710	RASL11AL	42	37	32	7	0	0	0.917581	0.732576	0.688984	0.134837	0	0	8.66e-07	-4.03232	down
gene7836	422348	#N/A	COL4A5	138	132	162	57	43	44	0.492646	0.431341	0.561698	0.183245	0.147134	0.150832	0.00406833	-1.59579	down
gene7923	100857927	ENSGALG00000009192	SLITRK2	317	342	271	150	138	150	0.593383	0.584949	0.494786	0.255284	0.251127	0.271483	0.0114227	-1.08954	down
gene793	395573	ENSGALG00000012290	SOX10	27	32	16	84	131	99	0.170792	0.185314	0.101594	0.495689	0.956648	0.629573	0.000590514	2.0712	up
gene7952	422406	ENSGALG00000020253	MAP9	507	631	642	234	292	295	2.23696	2.97162	3.41855	0.958317	1.73873	1.2982	0.000307993	-1.11583	down
gene7991	422422	ENSGALG00000009554	KLHL2	2762	2826	2387	1263	1231	1155	27.1032	25.2323	22.94	11.2746	11.7694	10.6736	1.66e-10	-1.13271	down
gene8011	422427	ENSGALG00000009639	DDX60	888	968	1312	40	49	54	2.79998	2.83444	4.11432	0.103521	0.133333	0.14598	6.18e-24	-4.47254	down
gene8017	422432	ENSGALG00000009674	CLCN3	4055	3934	3801	1982	1829	2077	20.294	17.96	18.4856	9.03739	8.8592	10.0569	9.36e-10	-1.00755	down
gene8020	422435	ENSGALG00000009714	CBR4	240	239	193	596	649	568	4.61499	4.06876	3.51262	10.1759	11.97	10.3599	4.11e-06	1.42791	up
gene8034	422438	ENSGALG00000009732	PCDH18	76	58	67	21	29	23	0.499282	0.349149	0.430982	0.121008	0.180174	0.141158	0.0304878	-1.46901	down
gene8036	428731	ENSGALG00000009758	SLC7A11	1551	1742	2112	488	559	526	8.53739	9.5513	11.3156	2.4436	2.99418	2.79269	1e-13	-1.78436	down
gene8052	422447	ENSGALG00000009826	CLGN	213	238	192	89	94	85	2.18173	2.09247	1.71368	0.983221	0.844579	0.731614	0.00999983	-1.26474	down
gene8061	395258	ENSGALG00000009870	IL15	81	66	61	40	15	13	3.01412	2.43163	2.16429	1.20473	0.479806	0.378356	0.0154779	-1.63595	down
gene8069	422457	ENSGALG00000009913	SMARCA5	11890	11824	10913	6026	5387	5861	49.7093	45.2285	44.3936	23.0463	22.0963	23.7632	7.66e-11	-1.00917	down
gene8072	422461	ENSGALG00000028643	ANAPC10	600	584	559	291	262	277	10.9457	9.63935	9.26778	5.67429	5.44646	4.66023	0.000615773	-1.07692	down
gene8075	422463	ENSGALG00000009968	OTUD4	3710	3975	4446	1856	1924	1895	20.6829	20.3225	24.2711	9.44292	10.4746	10.2816	1.36e-11	-1.10066	down
gene8089	373908	ENSGALG00000010013	EDNRA	909	1027	1127	69	92	90	9.23378	10.057	11.5292	0.706024	0.827252	0.809501	7.26e-40	-3.60997	down
gene809	430939	#N/A	SH3BP1	529	588	517	1079	1180	1236	2.90409	3.18711	2.98846	6.35058	6.57548	8.08189	1.25e-06	1.09542	up
gene8115	422485	ENSGALG00000010108	C4H4orf33	1746	1165	1569	839	675	497	28.3983	17.2639	25.7347	11.9492	10.2666	7.8884	0.00143869	-1.17347	down
gene8118	428736	ENSGALG00000010119	CDKL2	492	473	426	202	155	200	2.99126	3.58524	2.66725	1.36418	1.16274	1.15252	0.000178947	-1.32747	down
gene8129	422496	ENSGALG00000010185	HSPA4L	5846	6060	5807	2808	2670	2829	23.6414	22.2776	22.3029	11.9702	10.8812	11.7142	1.77e-12	-1.09721	down
gene815	418042	ENSGALG00000012442	MFNG	291	287	220	15	11	35	1.22827	1.10839	0.905208	0.056926	0.041298	0.139914	4.27e-14	-3.70868	down
gene8153	422508	ENSGALG00000010333	CNOT6L	701	824	821	302	333	353	2.59817	2.71058	2.94383	1.01917	1.17199	1.26427	3.41e-06	-1.24889	down
gene8155	422512	#N/A	CCNG2	1507	1478	1660	711	616	691	12.3914	11.1102	13.2682	5.32306	4.90683	5.50028	2.89e-09	-1.2102	down
gene8156	422513	ENSGALG00000042001	LOC422513	6532	7018	8468	447	281	391	48.5166	48.8235	60.6245	2.97917	2.02857	2.77438	4.45e-55	-4.30769	down
gene8165	422520	ENSGALG00000010397	GRID2	416	365	326	142	112	117	1.56834	1.6704	1.1919	0.62834	0.405759	0.419998	6.35e-05	-1.58691	down
gene8283	770457	#N/A	FGF5	287	251	335	117	118	136	0.939128	1.04263	1.0672	0.346771	0.374903	0.43185	0.0046899	-1.24258	down
gene8289	422585	ENSGALG00000010921	PKD2	250	317	290	639	830	639	1.95132	2.41106	2.07176	4.39843	5.75966	4.68254	5.78e-06	1.29916	up
gene8321	100857411	#N/A	PLACL2	624	669	900	202	181	143	26.4397	22.5935	36.3342	7.79348	7.35642	5.89992	1.02e-09	-2.06893	down
gene8327	422609	ENSGALG00000043256	LOC422609	399	221	256	143	106	124	2.86328	1.67825	1.38856	0.750835	1.32763	0.699397	0.0261575	-1.2503	down
gene8396	428760	ENSGALG00000011623	ADAMTS3	368	335	410	177	162	209	3.48006	2.44774	2.8384	1.27174	1.14125	1.2578	0.00990525	-1.0296	down
gene8400	396197	ENSGALG00000035219	ALB	175	200	212	66	49	39	2.14521	2.22681	2.43041	0.697271	0.574105	0.419604	0.000115948	-1.93957	down
gene8402	422653	ENSGALG00000011664	RASSF6	59	80	53	13	12	19	0.435939	0.554993	0.388119	0.084017	0.088676	0.136224	0.00146433	-2.12103	down
gene8403	395872	ENSGALG00000011668	IL8L1	246	460	565	113	85	126	4.37954	8.19301	10.4282	1.90369	1.63955	2.21601	0.00214985	-1.97163	down
gene8404	396495	ENSGALG00000026098	IL8L2	377	695	766	110	68	203	7.78071	13.4864	16.0404	1.96035	1.22858	3.90074	0.000120463	-2.2656	down
gene8498	771805	ENSGALG00000012181	RRH	52	32	67	712	535	1345	0.215949	0.159433	0.270291	9.29879	6.32665	5.74096	0.000148513	4.08899	up
gene8604	422740	ENSGALG00000013715	DLC1	134	137	185	5	3	5	0.726047	0.75846	0.923501	0.015711	0.007924	0.015772	1.76e-15	-5.14233	down
gene8670	422778	ENSGALG00000031415	SLC30A9	3797	4216	4450	1704	1408	1563	13.9244	14.1213	15.896	5.69863	5.01944	5.5558	1.28e-18	-1.4205	down
gene8720	422800	ENSGALG00000029673	TBC1D19	99	98	67	231	290	290	1.39758	1.2584	0.913627	2.98518	4.00132	3.97713	0.000311113	1.61849	up
gene878	418078	ENSGALG00000012691	ALDH1L2	110	95	129	54	25	47	0.821957	0.653094	0.944725	0.367883	0.182877	0.33785	0.0189602	-1.4212	down
gene8800	422848	ENSGALG00000015012	STX18	158	196	181	464	399	381	3.33977	3.74104	3.86135	9.31242	7.99577	8.49102	0.00120314	1.21363	up
gene8809	422854	ENSGALG00000015528	JAKMIP1	227	262	320	98	81	110	2.51624	2.3657	3.52148	0.880096	1.30621	1.1798	0.00088239	-1.49	down
gene8857	422887	ENSGALG00000015685	CFAP99	50	73	49	26	13	19	0.541453	0.715246	0.50901	0.25624	0.133995	0.196595	0.0239809	-1.57137	down
gene8882	422902	ENSGALG00000015712	SLBP	747	804	1048	493	409	387	11.5222	11.3303	15.7431	6.93598	6.12454	5.7784	0.000142055	-1.02051	down
gene8948	422931	#N/A	RPIA	542	571	462	1147	1082	1154	7.7185	7.46994	6.44851	14.9038	15.0042	15.9519	1.5e-06	1.09937	up
gene8952	396035	ENSGALG00000027853	CTNNA2	520	435	499	194	181	178	6.04127	5.10547	4.43722	2.12601	1.8608	1.5959	5.32e-05	-1.40459	down
gene8968	426948	#N/A	LZTS3	219	311	445	98	125	115	0.671128	0.664683	1.25848	0.207018	0.372068	0.262192	0.00652093	-1.52924	down
gene9046	107056268	#N/A	LOC107056268	753	2394	624	4782	4365	5436	4.46214	12.9627	3.5977	61.5653	59.7194	31.2419	1.43e-08	1.97554	up
gene9060	429518	ENSGALG00000036547	LOC429518	996	915	705	1818	2222	1831	4.9543	4.1746	3.53135	8.358	10.8094	8.67513	7.61e-09	1.16221	up
gene9069	107056271	ENSGALG00000054891	RTKN	27	60	72	138	120	119	0.41756	1.30081	1.67545	2.9909	2.81344	2.60456	0.0348432	1.24683	up
gene9086	107056273	#N/A	EBF4	146	171	160	85	56	65	1.88144	1.99433	2.27323	1.02189	1.11373	0.889592	0.0265585	-1.21834	down
gene912	418100	#N/A	PARP12	2652	2940	3032	1472	1228	1423	22.7822	23.0941	27.0538	11.1927	9.61956	11.3876	9.22e-10	-1.06999	down
gene9147	107056335	#N/A	LOC107056335	1005	1141	1171	557	425	546	7.32434	7.60035	8.3141	3.70062	3.08841	3.88298	1.05e-06	-1.1236	down
gene9168	107056355	#N/A	LOC107056355	150	214	323	44	26	9	2.28519	2.91564	6.63807	0.60483	0.292156	0.090283	4.01e-05	-3.13695	down
gene921	418104	ENSGALG00000040666	ATP6V0A4	88	79	82	25	15	8	0.753626	0.611767	0.678223	0.191855	0.122099	0.063118	0.000181801	-2.39305	down
gene922	418105	ENSGALG00000012812	SVOPL	83	103	116	17	31	31	0.239083	0.310993	1.0377	0.042072	0.085476	0.085519	0.00135468	-1.93088	down
gene9241	777441	ENSGALG00000039648	TMEM216	0	21	4	35	45	53	0	0.588836	0.123232	0.962722	1.38819	1.60594	0.000805538	2.46303	up
gene9288	423017	ENSGALG00000034225	DEAF1	168	168	149	415	422	338	1.80932	1.25654	1.42031	3.92337	4.55685	3.3478	0.000940723	1.27082	up
gene9322	423001	ENSGALG00000030151	LUZP2	65	44	57	16	23	17	1.27378	0.965398	1.05923	0.203926	0.361908	0.330908	0.0249125	-1.5777	down
gene9336	770601	#N/A	B4GALNT4	137	189	159	7	7	18	0.989397	1.25282	1.1205	0.039614	0.042209	0.123148	1.35e-11	-3.91452	down
gene9337	770612	ENSGALG00000026970	LOC770612	13154	12356	16785	552	477	494	501.037	429.94	622.778	19.1511	17.6392	18.2277	9.51e-39	-4.80529	down
gene9339	107053353	ENSGALG00000045199	LOC107053353	1017	988	1226	370	380	318	29.1052	25.837	34.1713	9.64377	10.5693	8.81188	8.75e-12	-1.60491	down
gene9341	422991	ENSGALG00000004234	PGGHG	86	81	86	31	46	16	1.03702	0.660686	0.741183	0.20904	0.311965	0.107571	0.0246452	-1.45044	down
gene937	418116	ENSGALG00000012863	ADCK2	152	153	117	333	352	377	1.71605	1.65555	1.30205	3.334	3.93903	4.08603	0.000977412	1.32887	up
gene9433	423030	ENSGALG00000005438	PARVA	599	703	586	271	155	289	2.41809	2.50515	2.22834	0.899696	0.548606	1.01967	3.51e-06	-1.40512	down
gene9461	423049	ENSGALG00000032161	SCUBE2	130	144	160	52	21	39	0.446264	0.586106	0.536311	0.162812	0.068502	0.128554	0.000367998	-1.9662	down
gene9525	395330	ENSGALG00000006382	PTPRJ	3802	5063	5186	1876	2138	2097	14.6528	17.5529	20.2216	6.7222	8.25912	8.14763	8.58e-10	-1.20094	down
gene9528	378902	#N/A	LOC378902	419	570	623	299	198	186	5.66504	7.23059	8.07903	3.52498	2.83553	2.60189	0.000148624	-1.24636	down
gene9532	423088	ENSGALG00000032687	PHLDA2	244	206	361	41	29	21	6.86613	5.29559	9.89676	1.04011	0.775237	0.573582	1.38e-07	-3.17344	down
gene9546	395097	ENSGALG00000035282	IGF2	281	154	151	387	453	657	3.47312	1.31833	1.32351	3.08351	3.89068	6.8281	0.00902649	1.34183	up
gene9567	107053414	#N/A	LOC107053414	241	261	200	67	85	54	0.530086	0.523938	0.428784	0.134354	0.181918	0.11351	0.000170358	-1.7708	down
gene9597	771467	ENSGALG00000041955	LRRC56	289	448	286	601	657	866	1.30795	2.08464	1.47487	2.57625	2.583	3.58202	0.00142599	1.06172	up
gene9602	107053420	#N/A	LOC107053420	553	510	572	885	1405	1346	11.2583	9.66981	11.7039	15.447	27.5745	26.1364	0.00149114	1.1509	up
gene9621	423119	ENSGALG00000020486	LOC423119	77	92	106	40	18	38	0.123734	0.135402	0.165755	0.057427	0.027475	0.058063	0.0154985	-1.5268	down
gene9653	100858073	ENSGALG00000046098	UBE2L6	697	785	843	316	190	287	30.7209	31.6309	36.2461	12.6328	8.10263	12.1815	1.31e-08	-1.55959	down
gene9660	423136	ENSGALG00000054034	TNKS1BP1	2170	2773	2900	1070	1078	1015	10.989	12.7414	14.1552	4.86566	5.25406	4.94704	1.36e-13	-1.31239	down
gene9716	423160	ENSGALG00000038913	LDLRAD3	92	119	127	49	47	47	0.440102	0.518928	0.593916	0.214856	0.216194	0.216501	0.0400011	-1.24353	down
gene9754	428863	ENSGALG00000008080	C1QTNF4	201	258	251	598	497	436	2.82336	3.06323	3.19279	7.1311	6.32732	5.52184	0.00105001	1.10395	up
gene9786	100859610	ENSGALG00000008393	CREB3L1	72	114	130	31	35	40	0.459623	0.663607	0.806982	0.176751	0.213081	0.244299	0.00894783	-1.57348	down
gene980	418143	ENSGALG00000012956	TMTC1	60	38	69	7	11	9	0.203299	0.116168	0.869049	0.020217	0.033307	0.029666	0.000148303	-2.63948	down
gene9811	423209	ENSGALG00000027874	CHAC1	3867	4569	6643	1431	1340	1371	54.5404	58.9957	91.6496	18.3099	18.4242	18.6466	6.22e-05	-1.87045	down
gene9832	101749229	ENSGALG00000008727	PLA2G4B	284	177	248	105	96	92	2.44794	0.976719	1.45789	0.473423	0.545892	0.505699	0.00692616	-1.2906	down
gene9833	423225	ENSGALG00000008940	SPTBN5	220	289	421	43	91	58	0.534018	0.910879	1.39877	0.096074	0.206831	0.128891	0.000119465	-2.27425	down
gene9840	771574	ENSGALG00000026584	PLA2G4EL2	76	124	112	26	15	17	0.656792	0.98512	0.948898	0.20561	0.119457	0.143881	5.82e-05	-2.43135	down
gene9860	423246	ENSGALG00000028568	DNAL1	48	54	60	109	103	165	0.187943	0.181548	0.207496	0.389819	0.648718	0.574942	0.039413	1.2168	up
gene9889	768688	ENSGALG00000009415	SMOC1	710	704	430	151	124	177	5.89595	5.18148	3.38851	1.24789	1.24272	1.33974	9.59e-07	-2.03136	down
gene9893	423259	ENSGALG00000009428	SUSD6	6341	6809	6277	1108	1013	4681	27.7982	26.6333	27.1766	4.43754	4.09171	18.4182	0.00268933	-1.50814	down
gene9898	423263	ENSGALG00000009452	GALNT16	66	87	61	39	19	18	0.349973	0.420173	0.315419	0.188336	0.097838	0.092103	0.0250123	-1.50236	down
gene998	418154	ENSGALG00000012998	WNT5B	72	84	93	35	12	30	1.14698	1.76196	1.01858	0.356384	0.131687	0.320331	0.00780245	-1.70391	down
Gallus_gallus_newGene_287				333	363	385	169	170	167	1.79697	1.84628	2.06942	0.865375	0.859007	0.900398	0.00629126	-1.0996	down
Gallus_gallus_newGene_458				387	316	260	700	892	513	0.534806	0.503421	0.455691	0.88291	1.19939	0.738645	0.0076652	1.12047	up
Gallus_gallus_newGene_851				42	75	109	13	10	12	0.52116	0.868261	1.3427	0.140609	0.111369	0.140251	0.00176601	-2.69419	down
Gallus_gallus_newGene_990				165	202	210	57	41	62	3.36046	3.50326	4.05267	1.04507	0.775959	1.23201	0.000233129	-1.85439	down
Gallus_gallus_newGene_1145				774	1038	1252	31	203	43	1.62794	1.97486	2.44278	0.049889	0.420759	0.072859	6.39e-14	-3.45731	down
Gallus_gallus_newGene_1175				38	42	61	127	108	137	0.299326	0.379535	0.374135	1.01441	0.985279	1.03563	0.0170162	1.39271	up
Gallus_gallus_newGene_1593				71	67	107	12	29	28	1.24758	1.14399	1.45839	0.213013	0.458247	0.363011	0.00406082	-1.82809	down
Gallus_gallus_newGene_1631				66	59	71	11	6	10	0.65442	0.531757	0.686627	0.097007	0.049038	0.097123	2.51e-05	-2.87223	down
Gallus_gallus_newGene_1759				59	59	100	17	22	16	2.33087	2.20308	3.85656	0.61201	0.773008	0.605752	0.00228977	-1.99414	down
Gallus_gallus_newGene_2187				11	5	9	66	66	75	0.205037	0.086811	0.176288	1.21696	1.29668	1.46895	7.18e-06	3.03091	up
Gallus_gallus_newGene_2258				107	123	93	38	21	36	1.50074	1.91858	1.27957	0.510149	0.219125	0.427418	0.00303983	-1.77071	down
Gallus_gallus_newGene_2572				110	112	100	0	7	3	0.92756	0.856705	0.814106	0	0.057263	0.016467	1.07e-12	-4.99443	down
Gallus_gallus_newGene_2712				45	67	46	9	4	6	0.379599	0.512326	0.372026	0.061974	0.031645	0.045592	1.86e-05	-3.06025	down
Gallus_gallus_newGene_3265				81	93	118	30	20	19	0.528445	0.554845	0.992884	0.174146	0.12605	0.115512	0.000633541	-2.09204	down
Gallus_gallus_newGene_3359				416	449	650	26	34	47	3.91324	2.87948	7.13534	0.168649	0.138307	0.627752	5.52e-14	-3.8252	down
Gallus_gallus_newGene_3746				3	25	0	93	76	76	0.023596	0.190347	0	1.987	0.824606	1.24726	2.01e-06	3.17553	up
Gallus_gallus_newGene_4116				115	132	111	40	51	19	0.350539	0.668591	0.330406	0.109104	0.273471	0.207375	0.00337777	-1.7062	down
Gallus_gallus_newGene_4132				60	85	301	395	501	457	0.374998	0.529916	0.899527	1.25448	0.960581	1.25154	0.00197668	1.59207	up
Gallus_gallus_newGene_4727				525	1058	960	213	222	403	1.92565	3.54836	3.43335	0.711022	0.790073	1.4348	0.00223823	-1.59172	down
Gallus_gallus_newGene_4910				17	15	7	62	54	60	0.105798	0.084568	0.03856	0.368342	0.339532	0.377943	0.00145197	2.16881	up
Gallus_gallus_newGene_5186				254	170	303	10	15	10	0.958273	0.676735	1.42479	0.030784	0.051029	0.036032	5.76e-12	-4.38788	down
Gallus_gallus_newGene_5426				13	27	15	123	107	129	0.159853	0.317024	0.175797	1.55965	1.46648	1.73034	4.66e-06	2.71665	up
Gallus_gallus_newGene_5583				235	264	257	119	112	64	1.41892	1.43289	1.47775	0.651867	0.657901	0.379337	0.00316277	-1.36502	down
Gallus_gallus_newGene_5655				247	273	269	116	124	115	2.0216	2.04218	2.14553	0.865775	0.985839	0.90708	0.0117268	-1.15553	down
Gallus_gallus_newGene_5656				141	162	147	63	60	82	0.821216	0.860326	0.830714	0.330892	0.337782	0.459735	0.0426316	-1.13538	down
Gallus_gallus_newGene_5973				158	163	132	65	69	53	0.682102	0.64348	0.552058	0.253535	0.289388	0.22084	0.0209383	-1.28089	down
Gallus_gallus_newGene_6002				213	265	228	81	46	47	2.20224	2.50737	2.41621	0.76319	0.463234	0.4673	1.88e-05	-2.02907	down
Gallus_gallus_newGene_6126				68	58	91	13	23	13	0.897517	0.614548	1.29389	0.101477	0.303346	0.104217	0.000973553	-2.15319	down
Gallus_gallus_newGene_6295				63	87	61	16	20	13	1.08894	1.37492	1.02253	0.252821	0.328536	0.209327	0.00130968	-2.10372	down
Gallus_gallus_newGene_6608				96	80	101	22	23	49	1.15164	1.0716	1.38776	0.285028	0.308404	0.62887	0.0124307	-1.56299	down
Gallus_gallus_newGene_6810				184	331	211	90	124	109	1.49829	2.60185	1.77672	0.838651	0.920709	0.715837	0.0134394	-1.15805	down
Gallus_gallus_newGene_6916				62	72	120	4	0	0	0.453206	0.480685	0.852684	0.020177	0	0	1.07e-09	-6.03412	down
Gallus_gallus_newGene_6966				28	13	24	73	50	72	0.566411	0.147274	0.904812	1.0403	0.699494	0.935107	0.0199014	1.56333	up
Gallus_gallus_newGene_7153				480	578	593	25	44	29	4.1947	4.54448	4.36436	0.197982	0.685885	0.291794	6.87e-27	-4.07264	down
Gallus_gallus_newGene_7207				527	517	609	67	81	58	2.08707	1.68314	1.7339	0.178289	0.229658	0.161826	2.01e-17	-3.01053	down
Gallus_gallus_newGene_7210				58	42	63	11	9	6	0.947475	0.636114	0.996436	0.165259	0.14493	0.08111	0.000143794	-2.66571	down
Gallus_gallus_newGene_7664				41	109	78	13	8	19	0.842435	2.03495	1.56548	0.244181	0.140861	0.362	0.00127161	-2.49921	down
Gallus_gallus_newGene_7777				542	702	347	240	314	230	2.93997	3.88998	1.81338	1.36924	1.9152	1.25894	0.027942	-1.01601	down
Gallus_gallus_newGene_8355				57	126	82	38	31	25	0.564825	1.14332	0.791408	0.345648	0.294119	0.236037	0.0183923	-1.48926	down
Gallus_gallus_newGene_8456				155	97	208	259	710	775	1.20548	0.525657	0.842984	1.4019	2.98337	2.78735	0.0339359	1.91758	up
Gallus_gallus_newGene_8482				64	137	134	50	52	30	0.900766	1.4242	2.15388	0.657554	0.655842	0.447587	0.0256619	-1.34102	down
Gallus_gallus_newGene_8868				176	242	266	80	96	84	0.914807	1.14906	1.34813	0.379757	0.484357	0.423172	0.00344294	-1.39542	down
Gallus_gallus_newGene_9002				291	328	329	131	116	176	0.978639	1.00712	1.07674	0.39986	0.377455	0.574661	0.00603075	-1.16643	down
Gallus_gallus_newGene_9204				36	47	69	12	18	21	1.33284	1.58991	2.48311	0.397724	0.645755	0.73195	0.0265585	-1.57444	down
Gallus_gallus_newGene_9240				188	188	261	59	78	72	3.77878	3.39191	5.66525	0.830132	1.07851	1.16303	0.000931947	-1.61228	down
Gallus_gallus_newGene_9464				186	380	212	101	134	121	1.487	2.43681	1.63925	0.769082	1.07787	0.970816	0.0429541	-1.11464	down
Gallus_gallus_newGene_9768				236	246	319	96	108	81	2.98923	2.85026	3.9443	1.10225	1.32437	0.992774	0.000877543	-1.49742	down
Gallus_gallus_newGene_9787				32	49	75	10	7	5	0.368765	0.509237	0.834325	0.104624	0.072021	0.045048	0.00066722	-2.83606	down
Gallus_gallus_newGene_10340				21	20	12	86	114	88	0.513327	0.425569	0.246889	1.64887	2.6797	2.11955	7.76e-05	2.44044	up
Gallus_gallus_newGene_10356				624	1084	1610	3033	2493	2440	24.5701	41.1963	82.0841	122.797	128.249	124.782	1.85e-05	1.25922	up
Gallus_gallus_newGene_10461				1266	1415	1104	425	409	390	12.3459	12.6084	10.4871	3.77895	3.87736	3.69024	1.4e-13	-1.6315	down
Gallus_gallus_newGene_10671				688	684	667	1759	1831	1831	3.74298	3.33115	3.68028	8.27639	9.41507	9.44878	4.58e-13	1.4059	up
Gallus_gallus_newGene_10951				69	84	58	159	202	164	1.43426	1.53679	1.16023	2.99113	4.19172	3.43237	0.0130304	1.31705	up
Gallus_gallus_newGene_11112				100	119	81	497	541	577	0.166927	0.258491	0.159381	1.04504	1.09358	1.31758	2.51e-12	2.42987	up
Gallus_gallus_newGene_11638				441	286	342	39	68	63	3.83255	2.41665	2.91454	0.236503	0.767374	0.558631	3.94e-09	-2.65989	down
Gallus_gallus_newGene_11747				161	181	213	85	42	24	1.88432	1.94015	2.43009	0.905454	0.475671	0.262301	0.000226814	-1.89577	down
Gallus_gallus_newGene_12315				387	467	425	38	77	67	2.87533	2.83725	3.13759	0.187336	0.382455	0.309473	8.06e-13	-2.80771	down
Gallus_gallus_newGene_12553				86	57	47	219	166	160	3.49537	2.35559	1.98391	8.22496	6.45931	6.54541	0.00331759	1.50469	up
Gallus_gallus_newGene_13072				3	0	5	172	150	112	0.019691	0	0.038361	1.53036	1.41873	1.06155	8.93e-17	5.72393	up
Gallus_gallus_newGene_13244				62	44	44	80	180	187	0.325571	0.211714	0.224266	0.382463	0.9187	0.9534	0.0258634	1.57305	up
Gallus_gallus_newGene_13439				18	24	28	334	301	276	0.309191	0.382962	0.477882	5.34408	5.13787	4.70373	3.51e-15	3.69782	up
Gallus_gallus_newGene_13449				0	53	0	250	113	111	0	0.973516	0	4.64946	2.23055	2.20277	0.00266105	3.21119	up
Gallus_gallus_newGene_13669				8	28	21	71	58	43	0.06408	0.228508	0.179718	0.586784	0.510415	0.376464	0.0225455	1.60245	up
Gallus_gallus_newGene_13866				39	171	36	239	250	183	2.32012	9.57426	2.00374	13.8979	15.5475	10.3656	0.0108787	1.47889	up
Gallus_gallus_newGene_13964				111	195	189	96	53	67	4.56497	7.36124	7.61508	3.59638	2.12915	2.67539	0.0268757	-1.19983	down
Gallus_gallus_newGene_14256				44	54	45	118	104	161	0.14959	0.167597	0.148919	0.366504	0.343561	0.533465	0.0144066	1.42184	up
Gallus_gallus_newGene_14348				1466	1749	1964	1031	682	716	25.7345	27.906	30.4337	14.863	11.8635	12.3192	1.11e-06	-1.10103	down
Gallus_gallus_newGene_14457				1265	2163	1775	1100	0	989	14.676	23.1658	19.3206	10.9404	0	10.2443	0.0439568	-1.32348	down
Gallus_gallus_newGene_14846				209	330	294	3	182	115	8.54427	12.358	11.7382	0.109297	7.23587	4.55942	0.0149928	-1.45266	down
Gallus_gallus_newGene_14887				67	82	120	14	58	8	3.70014	4.09849	6.41126	0.699023	3.31895	0.398595	0.0198936	-1.74567	down
Gallus_gallus_newGene_15002				399	445	358	201	143	161	16.142	16.4543	11.2046	5.79987	4.5283	6.04188	0.000959121	-1.25703	down
Gallus_gallus_newGene_15150				622	759	597	295	347	320	47.5768	53.0748	44.5033	20.6014	25.7834	23.7468	0.00037807	-1.03901	down
Gallus_gallus_newGene_15178				8387	7694	7752	4658	3652	3368	179.339	145.734	156.274	89.1686	74.553	64.7734	1.74e-11	-1.03969	down
Gallus_gallus_newGene_15184				1529	1701	1711	203	91	463	21.6157	22.871	26.5318	1.06106	0.517496	2.46006	1.26e-37	-2.70654	down
Gallus_gallus_newGene_15210				2284	2476	2112	1080	888	922	25.5075	24.717	25.852	10.14	9.60176	10.0072	7.73e-12	-1.25505	down
Gallus_gallus_newGene_15310				92	128	121	14	32	34	2.3551	2.62491	3.02106	0.298697	0.705087	0.837624	0.000360432	-2.08267	down
Gallus_gallus_newGene_15377				42	43	43	106	89	111	1.35824	1.27537	1.36217	3.14094	2.83785	3.51239	0.0443553	1.25164	up
Gallus_gallus_newGene_15406				56	157	190	33	40	35	1.155	3.97389	5.63922	0.583228	0.884258	0.825976	0.0406335	-1.89305	down
Gallus_gallus_newGene_15445				114	100	97	26	47	56	2.57725	2.06933	2.14557	0.53408	1.03179	1.22383	0.039413	-1.26937	down
Gallus_gallus_newGene_15775				398	615	685	175	339	188	6.72297	11.1115	13.9421	3.18019	7.08679	3.49533	0.00427829	-1.2695	down
Gallus_gallus_newGene_15888				2210	1691	1782	601	846	929	26.9279	23.4796	23.3816	7.94813	13.9482	12.3034	8.45e-06	-1.26352	down
Gallus_gallus_newGene_16458				105	65	58	36	19	17	6.93979	3.89417	3.69666	2.17126	1.23117	1.05159	0.0104562	-1.68562	down
Gallus_gallus_newGene_16683				94	109	71	286	171	167	4.19312	4.443	3.08408	11.6803	7.43098	7.26374	0.0184493	1.17994	up
Gallus_gallus_newGene_16686				276	259	270	108	68	120	13.7014	11.6775	12.9809	4.88561	3.23402	5.87343	0.00125644	-1.45183	down
Gallus_gallus_newGene_16854				240	376	294	128	112	68	7.66487	9.43605	8.60021	3.04151	3.57953	2.25594	0.000257937	-1.56425	down
Gallus_gallus_newGene_16882				220	308	253	748	560	631	23.8075	30.4866	26.6914	73.9429	59.0783	66.378	1.18e-05	1.31018	up
Gallus_gallus_newGene_17026				84	95	70	283	320	303	2.00262	1.47703	1.1753	5.27951	5.53318	4.87613	1.63e-05	1.8631	up
Gallus_gallus_newGene_17041				56	110	85	16	22	54	2.09821	4.12571	3.11989	0.516309	0.767757	1.95288	0.0245945	-1.43228	down
Gallus_gallus_newGene_17549				34	21	40	105	103	80	0.56192	0.518576	0.630206	1.66305	1.87898	1.28147	0.00991269	1.5829	up
Gallus_gallus_newGene_17697				71	65	84	11	14	9	1.03563	0.855456	1.18388	0.138476	0.195794	0.11596	4.28e-05	-2.70151	down
Gallus_gallus_newGene_17703				31	37	37	181	169	140	1.26971	1.38789	1.49699	6.86423	6.82898	5.66408	3.27e-05	2.2177	up
Gallus_gallus_newGene_18005				2	24	41	70	134	92	0.111387	1.30413	2.39035	3.84422	7.84679	5.34352	0.00237851	2.15463	up
Gallus_gallus_newGene_18033				155	97	159	75	0	0	1.35198	0.547049	0.898851	0.39184	0	0	0.00133692	-2.50746	down
Gallus_gallus_newGene_18141				33	0	4	257	30	200	1.58394	0	0.183637	11.3329	1.37361	9.39104	0.0267811	3.65818	up
Gallus_gallus_newGene_18156				118	147	156	453	488	407	6.91235	7.8857	8.96127	24.3992	27.9908	23.2663	4.05e-06	1.67631	up
Gallus_gallus_newGene_18427				30	44	35	88	97	92	2.3048	3.12591	2.64051	6.26382	7.36864	6.92684	0.0345651	1.34868	up
Gallus_gallus_newGene_18910				128	165	188	82	63	57	4.30574	5.07258	6.18152	2.51588	2.03273	1.85615	0.0212551	-1.25839	down
Gallus_gallus_newGene_18962				220	210	371	122	121	123	0.895697	0.781038	1.46797	0.451226	0.477293	0.482125	0.0329911	-1.1395	down
Gallus_gallus_newGene_19152				74	49	50	0	30	2	1.34845	1.31385	0.853161	0	0.891499	0.031867	0.00108147	-2.4279	down
Gallus_gallus_newGene_19953				0	3	8	80	67	99	0	0.022261	0.072663	0.880459	0.79461	1.01551	4.94e-10	4.48299	up
Gallus_gallus_newGene_20642				379	400	330	164	178	185	2.89047	2.36777	2.05133	1.17142	1.45676	1.8952	0.0067604	-1.07546	down
Gallus_gallus_newGene_20743				1247	666	1306	53	53	49	7.33159	3.63125	7.44013	0.264167	0.299348	0.265604	3.06e-09	-4.39419	down
Gallus_gallus_newGene_20968				63	78	63	26	12	22	0.992363	1.12549	0.966477	0.373889	0.178688	0.329306	0.00781632	-1.77183	down
Gallus_gallus_newGene_21047				22	33	37	109	84	74	1.3957	1.43913	1.44472	4.83745	3.98721	3.42458	0.0156121	1.5324	up
Gallus_gallus_newGene_21074				171	177	103	298	298	324	0.996607	0.942918	0.584545	1.58567	1.69081	1.83309	0.0189064	1.02725	up
Gallus_gallus_newGene_21093				137	215	273	54	75	72	1.62127	2.67666	3.24906	0.609188	0.863604	0.809422	0.00165007	-1.63406	down
Gallus_gallus_newGene_21167				64	90	61	188	197	138	0.611622	0.787981	0.565881	1.64746	1.84441	1.2883	0.0159176	1.28381	up
Gallus_gallus_newGene_21732				37	27	15	131	112	88	0.136705	0.091794	0.489013	0.449872	0.410814	0.321031	0.000499548	2.0547	up
