# Supplementary material for: Autophagy-mediated TET2 degradation by ALV-J Env protein suppresses innate immune activation to promote viral replication
Source: J Virol. 2025 Jan 22;99(2):e02003-24. doi: 10.1128/jvi.02003-24 (PMC11852998; doi:10.1128/jvi.02003-24)
Supplement: Table S5 — KEGG pathway enrichment analysis of down-regulated differentially expressed genes. [file jvi.02003-24-s0005.xlsx]

## Sheet: Supplementary Table 5
Table S5. KEGG pathway enrichment analysis of Down-Regulated Differential Expression Genes
#Pathway	KO	Enrichment_Factor	Q-value	Gene_Number
RIG-I-like receptor signaling pathway	ko04622	3.11479	0.0796369	11
Toll-like receptor signaling pathway	ko04620	2.62937	0.091304	14
Influenza A	ko05164	2.1513	0.193659	18
ECM-receptor interaction	ko04512	2.49242	0.231498	13
Herpes simplex infection	ko05168	1.98979	0.281921	20
ABC transporters	ko02010	3.27211	0.313901	8
Cytokine-cytokine receptor interaction	ko04060	1.96464	0.41647	19
NOD-like receptor signaling pathway	ko04621	2.94489	0.617853	8
Alanine, aspartate and glutamate metabolism	ko00250	2.98469	1	6
Biosynthesis of amino acids	ko01230	2.20867	1	9
Intestinal immune network for IgA production	ko04672	2.76084	1	6
Phagosome	ko04145	1.78119	1	15
Protein processing in endoplasmic reticulum	ko04141	1.71215	1	16
Arginine biosynthesis	ko00220	3.50583	1	4
PPAR signaling pathway	ko03320	2.16536	1	8
Linoleic acid metabolism	ko00591	2.7067	1	5
Arachidonic acid metabolism	ko00590	2.18371	1	7
alpha-Linolenic acid metabolism	ko00592	2.62937	1	4
Vitamin B6 metabolism	ko00750	4.6014	1	2
Salmonella infection	ko05132	1.84056	1	8
