# Supplementary material for: Autophagy-mediated TET2 degradation by ALV-J Env protein suppresses innate immune activation to promote viral replication
Source: J Virol. 2025 Jan 22;99(2):e02003-24. doi: 10.1128/jvi.02003-24 (PMC11852998; doi:10.1128/jvi.02003-24)
Supplement: Table S6 — Differentially expressed genes are enriched in the antiviral innate immune pathway. [file jvi.02003-24-s0006.xlsx]

## Sheet: Supplementary Table 6
Table S6. Differentially expressed genes are enriched in the antiviral innate immune pathway
#ID	gene_name	WT-J1_FPKM	WT-J2_FPKM	WT-J3_FPKM	HT-J1_FPKM	HT-J2_FPKM	HT-J3_FPKM	FDR	log2FC	regulated
gene18893	IRF9	59.1919	64.7964	72.1097	43.3733	41.7907	39.9958	0.000299649	-0.639184	down
gene11864	TANK	9.38096	8.80822	9.33978	6.28778	5.70995	5.29779	0.0128041	-0.649268	down
gene10266	TRAF3	8.3469	8.67014	9.56708	4.65049	5.45928	5.87643	0.000105158	-0.690874	down
gene17090	TRIM41	26.3717	26.6086	27.8454	16.458	15.865	16.7135	5.74e-05	-0.706378	down
gene9459	TMEM41B	35.1113	33.8564	37.0737	21.8769	20.4869	22.0265	4.2e-05	-0.707922	down
gene12037	DDX18	45.0667	43.1862	45.808	26.8142	26.4251	27.5832	1.45e-05	-0.718218	down
gene14321	TLR21	15.2111	11.8402	13.9947	9.04978	7.88493	7.85453	0.000281054	-0.721042	down
gene16887	RNF185	9.72442	10.0947	11.6832	6.57256	6.51778	6.25325	0.00237249	-0.722657	down
gene7632	IL13RA1	7.4173	7.18769	8.65327	4.95589	4.62659	4.72858	0.000422836	-0.735533	down
gene1176	ZC3HAV1	7.90955	7.21454	8.63232	4.22151	4.34716	4.25588	9.32e-05	-0.921445	down
gene5933	DUSP10	7.54358	6.57772	10.9738	3.86995	4.3646	4.48138	0.0145686	-1.00463	down
gene18114	CCL5	4.75201	7.05044	7.47826	3.53316	2.78218	3.41424	0.0236144	-1.01278	down
gene2178	IL1R1	4.73096	4.09331	4.5689	2.31043	3.10043	2.68901	0.00176601	-1.02405	down
gene17096	TRIM39.2	4.99855	3.94764	4.3128	2.08937	2.51367	1.77191	0.0163713	-1.03117	down
gene18951	CD40	25.9769	65.0765	63.9645	13.3738	10.9287	19.5517	1.51e-09	-1.04138	down
gene17279	TRAF2	13.8476	15.7057	15.9016	7.20298	6.47296	7.82174	2.34e-09	-1.08621	down
gene8075	OTUD4	20.6829	20.3225	24.2711	9.44292	10.4746	10.2816	1.36e-11	-1.10066	down
gene3822	IL6	0.390632	0.438484	0.4917	0.190977	0.15283	0.224844	0.032212	-1.19533	down
gene19259	TNFRSF18	1.24373	1.64232	1.01905	0.485937	0.82168	0.614282	0.0278195	-1.20624	down
gene19949	RNF19B	10.2313	12.2327	14.7057	4.42204	4.44538	4.8418	1.2e-09	-1.50003	down
gene11608	STAT1	76.4472	67.1289	98.2781	25.8536	26.4883	25.9298	5.64e-08	-1.60219	down
gene8061	IL15	3.01412	2.43163	2.16429	1.20473	0.479806	0.378356	0.0154779	-1.63595	down
gene2177	IL1R2	46.206	54.9654	73.6092	16.3934	12.775	16.6496	8.12e-10	-1.76634	down
gene18113	CCL4	39.5042	48.6699	92.0613	17.8919	16.4151	16.8649	0.0257499	-1.7688	down
gene21385	DHX58	4.67595	4.77484	6.88519	1.2712	1.44538	1.48336	9.56e-08	-1.92643	down
gene8403	IL8L1	4.37954	8.19301	10.4282	1.90369	1.63955	2.21601	0.00214985	-1.97163	down
gene16298	SOCS1	32.9574	29.9356	49.0991	10.6993	9.40296	7.74113	1.34e-05	-2.00204	down
gene11176	DUSP5	21.8265	30.5833	44.9124	8.43026	7.4375	6.24913	3.29e-06	-2.10875	down
gene18321	TRAF4	1.09542	0.888875	0.816098	0.252643	0.145491	0.132443	0.00110881	-2.18901	down
gene15810	IRF1	12.9574	23.8656	36.0997	4.2367	5.88364	5.60627	0.00702045	-2.20154	down
gene8404	IL8L2	7.78071	13.4864	16.0404	1.96035	1.22858	3.90074	0.000120463	-2.2656	down
gene17833	TRIM25	63.5006	60.84	64.3093	14.7619	10.2146	13.055	8.12e-53	-2.29656	down
gene18464	NOS2	21.3688	38.0834	51.2375	5.36001	5.41577	5.16129	0.000230574	-2.76265	down
gene7619	IL13RA2	5.6495	5.4105	10.2017	0.893167	0.62761	1.13212	1.05e-06	-2.92371	down
gene17117	IL4I1	2.35561	4.26321	7.84743	0.474183	0.614401	0.868002	0.0155652	-2.92614	down
gene11855	IFIH1	23.8012	23.3683	38.784	3.51098	3.20874	3.51105	4.48e-08	-3.057	down
gene19891	IFI27L2	11.3583	9.32503	16.3032	0.703151	0.476512	0.835553	1.51e-09	-4.03347	down
gene12030	MARCO	144.753	161.605	170.194	5.83226	6.90135	9.66419	2.19e-160	-4.40112	down
gene1807	MX1	24.255	28.3786	52.0998	1.84825	1.31212	1.32468	2.51e-12	-4.45629	down
gene8011	DDX60	2.79998	2.83444	4.11432	0.103521	0.133333	0.14598	6.18e-24	-4.47254	down
gene4553	IFI6	33.0131	31.6719	54.9559	1.92355	1.11884	1.88227	2.49e-11	-4.56022	down
gene11000	IFIT5	517.902	451.419	763.238	27.8277	11.1407	16.7495	4.23e-17	-4.94032	down
gene14978	OASL	117.654	120.037	215.672	6.3887	3.43169	4.67972	3.85e-10	-4.95164	down
